# Supplementary material for: A multidimensional blood stimulation assay reveals immune alterations underlying systemic juvenile idiopathic arthritis
Source: J Exp Med. 2017 Nov 6;214(11):3449–66. doi: 10.1084/jem.20170412 (PMC5679164; doi:10.1084/jem.20170412)
Supplement: Tables S1-S5 (zipped Excel files) [file JEM_20170412_TablesS1-S5.zip]

Archive with 6 entries (5 files):
- JEM_20170412_TablesS1-S5/
- JEM_20170412_TablesS1-S5/JEM_20170412_TableS1.xlsx
- JEM_20170412_TablesS1-S5/JEM_20170412_TableS2.xlsx
- JEM_20170412_TablesS1-S5/JEM_20170412_TableS3.xlsx
- JEM_20170412_TablesS1-S5/JEM_20170412_TableS4.xlsx
- JEM_20170412_TablesS1-S5/JEM_20170412_TableS5.xlsx
