# Supplementary material for: A multidimensional blood stimulation assay reveals immune alterations underlying systemic juvenile idiopathic arthritis
Source: J Exp Med. 2017 Nov 6;214(11):3449–66. doi: 10.1084/jem.20170412 (PMC5679164; doi:10.1084/jem.20170412)
Supplement: Tables S1-S5 (zipped Excel files) [file JEM_20170412_TablesS1-S5.zip › JEM_20170412_TablesS1-S5/JEM_20170412_TableS1.xlsx]

## Sheet: Sheet1
Table S1 - Reagents. Related to Figure 1.
Reagent type	Product name	Abbreviation	Catalog number	Vendor	Amount used	Unit	Target	Assay
Ligand	Purified lipoteichoic acid from S.aureus	LTA	tlrl-pslta	Invivogen	1	mg/mL	TLR2 heterodimer	whole blood stimulation
Ligand	Lipopolysaccharide from E. coli O111:B4, purified	LPS	L4391	Sigma-Aldrich	100	ng/mL	TLR4	whole blood stimulation
Ligand	Recombinant flagellin from S. typhimurium	FLA	tlrl-flic-10	Invivogen	500	ng/mL	TLR5	whole blood stimulation
Ligand	Imiquimod - R837	R837	tlrl-imq	Invivogen	3	mg/mL	TLR7	whole blood stimulation
Ligand	Resiquimod - R848	R848	tlrl-r848-5	Invivogen	1	mg/mL	TLR7/8	whole blood stimulation
Ligand	ORN-8L	ORN-8L	n/a	private source*	100	mg/mL	TLR8	whole blood stimulation
Ligand	ODN M362, Class C CpG oligonucleotide	CpG-C	tlrl-m362-1	Invivogen	10	mg/mL	TLR9	whole blood stimulation
Ligand	Insoluble peptidoglycan from S. aureus, ultrapure	PGN	tlrl-sipgn	Invivogen	5	mg/mL	NOD2	whole blood stimulation
Ligand	Heat-killed S.aureus	HKSA	tlrl-hksa	Invivogen	100000000	CFU/mL	TLR2/multiple PRR	whole blood stimulation
Ligand	Heat-killed S.enterica ser. typhimurium	HKSE	ATCC 14028	in house	10000000	CFU/mL	TLR4/multiple PRR	whole blood stimulation
Ligand	Recombinant human IFN-a2b	IFNa	Intron A	Schering-Plough	500	IU/mL	IFNaR	whole blood stimulation
Ligand	Recombinant human IFN-g	IFNg	285-IF-100/CF	R&D Systems	50	ng/mL	IFNgR	whole blood stimulation
Ligand	Recombinant human IL-1b/IL-1F2	IL-1b	201-LB-025/CF	R&D Systems	20	ng/mL	IL-1R	whole blood stimulation
Ligand	Recombinant human IL-18	IL-18	B003-5	MBL International	100	ng/mL	IL-18R	whole blood stimulation
Ligand	Recombinant human TNFa	TNFa	210-TA-010/CF	R&D Systems	20	ng/mL	TNFR	whole blood stimulation
Ligand	Recombinant human IL-17A/F	IL-17	5837-IL	R&D Systems	500	ng/mL	IL-17R	whole blood stimulation
Ligand	Phorbol 12-myristate 13-acetate	PMA	P1585-1MG	Sigma-Aldrich	20	ng/mL	protein kinase C mimic	whole blood stimulation
Ligand	Ionomycin	I	I3909-1ML	Sigma-Aldrich	500	ng/mL	calcium ionophore	whole blood stimulation
Ligand	ORN-8L	ORN-8L	n/a	private source*	200	mg/mL	TLR8	PBMC stimulation
Ligand	ODN M362, Class C CpG oligonucleotide	CpG-C	tlrl-m362-1	Invivogen	5	mg/mL	TLR9	PBMC stimulation
Ligand	Lipopolysaccharide from E. coli O111:B4, purified	LPS	L4391	Sigma-Aldrich	1	ng/mL	TLR4	monocyte stimulation
Inhibitor	Polymyxin B	PMB	tlrl-pmb	Invivogen	10	mg/mL	LPS lipid A	Inhibition of TLR4 activation
Antibody	APC-H7 Mouse Anti-Human CD16	CD16 APC-H7	560195	BD	0.5	mL/well	CD16	whole blood FACS phenotyping
Antibody	V500 Mouse Anti-Human CD19	CD19 V500	561121	BD	1	mL/well	CD19	whole blood FACS phenotyping
Antibody	Pacific Blue Mouse Anti-Human CD14	CD14 PB	558121	BD	1.25	mL/well	CD14	whole blood FACS phenotyping
Antibody	Qdot 605 Anti-Human CD56	CD56 Q605	318333	Biolegend	0.35	mL/well	CD56	whole blood FACS phenotyping
Antibody	Brilliant Violet 605 Anti-Human CD56 (NCAM)	CD56 BV605	318334	Biolegend	0.625	mL/well	CD56	whole blood FACS phenotyping
Antibody	CD3 Mouse Anti-Human Qdot 655	CD3 Q655	Q10012	Invitrogen	0.35	mL/well	CD3	whole blood FACS phenotyping
Antibody	CD45 Mouse Anti-Human Qdot 800 conjugate	CD45 Q800	Q10156	Invitrogen	0.5	mL/well	CD45	whole blood FACS phenotyping
Antibody	PE Mouse Anti-Human CD62L	CD62L PE	555544	BD	4	mL/well	CD62L	whole blood FACS phenotyping
Antibody	Anti-human HLA-DR PerCP	HLA-DR PerCP	347364	BD	2.5	mL/well	HLA-DR	whole blood FACS phenotyping
Antibody	Alexa Fluor 700 Anti-Human HLA-DR	HLA-DR A700	327014	Biolgend	0.3	mL/well	HLA-DR	whole blood FACS phenotyping
Antibody	APC Mouse Anti-human CD86	CD86 APC	555660	BD	2	mL/well	CD86	whole blood FACS phenotyping
Antibody	PE-Cy7 Mouse Anti-Human CD69	CD69 PE-Cy7	557745	BD	0.25	mL/well	CD69	whole blood FACS phenotyping
Antibody	Anti-Human IL-1b FITC	IL-1b FITC	340515	BD	5	mL/well	IL-1b	whole blood FACS phenotyping
Antibody	PE Anti-Human IL-6	IL-6 PE	501107	Biolegend	5	mL/well	IL-6	whole blood FACS phenotyping
Antibody	PerCP Anti-Human IL-8	IL-8 PerCP	514606	Biolegend	0.625	mL/well	IL-8	whole blood FACS phenotyping
Antibody	APC Anti-Human IL-10	IL-10 APC	506807	Biolegend	10	mL/well	IL-10	whole blood FACS phenotyping
Antibody	PE-Cy7 Mouse Anti-Human TNF-a	TNFa PE-Cy7	557647	BD	1.25	mL/well	TNF-a	whole blood FACS phenotyping
Antibody	Alexa Fluor 700 Mouse Anti-Human IFN-g	IFNg A700	557995	BD	0.625	mL/well	IFN-g	whole blood FACS phenotyping
Antibody	FITC Mouse Anti-Human CD16	CD16 FITC	555406	BD	2.5	mL/well	CD16	monocyte FACS sorting
Antibody	Mouse Anti-Human CD3 PE	CD3 PE	347347	BD	5	mL/well	CD3	monocyte FACS sorting
Antibody	Mouse Anti-Human CD123 (Anti-IL-3Ra) PE	CD123 PE	340545	BD	2.5	mL/well	CD123	monocyte FACS sorting
Antibody	Mouse Anti-Human CD20 PE	CD20 PE	346581	BD	2.5	mL/well	CD20	monocyte FACS sorting
Antibody	Mouse Anti-Human CD56 PE	CD56 PE	347747	BD	2.5	mL/well	CD56	monocyte FACS sorting
Antibody	PE Mouse Anti-Human CD1c	CD1c PE	331506	Biolegend	1.25	mL/well	CD1c	monocyte FACS sorting
Antibody	Mouse Anti-Human CD141 (BDCA-3) PE	CD141 PE	130-090-514	MACS	5	mL/well	CD141	monocyte FACS sorting
Antibody	Mouse Anti-Human CD45 PerCP	CD45 PerCP	340665	BD	5	mL/well	CD45	monocyte FACS sorting
Antibody	Pacific Blue Mouse Anti-Human CD14	CD14 PB	558121	BD	0.25	mL/well	CD14	monocyte FACS sorting
Antibody	PE Mouse Anti-Human CD62L	CD62L PE	555544	BD	2	mL/well	CD62L	monocyte FACS phenotyping
Antibody	PE-Cy7 Mouse Anti-Human CD69	CD69 PE-Cy7	557745	BD	1	mL/well	CD69	monocyte FACS phenotyping
Antibody	APC Mouse Anti-Human CD86	CD86 APC	555660	BD	2	mL/well	CD86	monocyte FACS phenotyping
Antibody	Alexa Fluor 700 Mouse Anti-Human HLA-DR	HLA-DR A700	327014	Biolegend	0.3	mL/well	HLA-DR	monocyte FACS phenotyping
Antibody	APC-Cy7 Mouse Anti-Human CD40	CD40 APC-Cy7	334323	Biolegend	1.25	mL/well	CD40	monocyte FACS phenotyping
Antibody	Pacific Blue Mouse Anti-Human CD14	CD14 PB	558121	BD	0.25	mL/well	CD14	monocyte FACS phenotyping
Dye	LIVE/DEAD Fixable Yellow Dead Cell Stain Kit	Vivid	L34959	Invitrogen	50 (1:400)	mL/well	amine groups on proteins	monocyte FACS phenotyping
Antibody	Human IL-1b /IL-1F2 Antibody	anti-IL-1b	MAB201	R&D Systems	1	mg/mL	IL-1b	monocyte Western blot
*ORN-8L was a gift from Dr. Cristiana Guiducci (Dynavax Technologies, Berkely, CA, USA) and its application described in Guiducci, C. et al. RNA recognition by human TLR8 can lead to autoimmune inflammation. J Exp Med. 2013; 210(13):2903-19.
