# Supplementary material for: A multidimensional blood stimulation assay reveals immune alterations underlying systemic juvenile idiopathic arthritis
Source: J Exp Med. 2017 Nov 6;214(11):3449–66. doi: 10.1084/jem.20170412 (PMC5679164; doi:10.1084/jem.20170412)
Supplement: Tables S1-S5 (zipped Excel files) [file JEM_20170412_TablesS1-S5.zip › JEM_20170412_TablesS1-S5/JEM_20170412_TableS2.xlsx]

## Sheet: TG10v6_Modules_Full_Annotations
Table S2 - Reference modules annotations. Related to Figure 1.
Module	Annotation	Top 5 GO Biological Processes	P-value	Transcription Factors (PASTAA)	P-value
M10.1	Inflammation / NF-kB / Inflammasome	regulation of oxidative stress-induced intrinsic apoptotic signaling pathway	2.46419e-05	DEAF1_02	0.000142
		response to stress	0.000153703	TATA_01	0.000402
		regulation of cellular response to oxidative stress	0.000161326	SP1_01	0.00153
		antigen processing and presentation of exogenous peptide antigen via MHC class II	0.000214438	ZBRK1_01	0.00388
		response to wounding	0.000255351	EGR_Q6	0.00481
M11.1	IFN response / Immunoproteasome / Cell death	antigen processing and presentation of exogenous peptide antigen via MHC class I, TAP-dependent	1.13339e-06	NFKB_C	1.5e-05
		antigen processing and presentation of peptide antigen via MHC class I	1.18339e-06	STAT6_02	8.7e-05
		protein polyubiquitination	2.98077e-06	IRF_Q6_01	0.000554
		antigen processing and presentation of exogenous peptide antigen via MHC class I	3.36771e-06	NFKAPPAB_01	0.00222
		viral process	4.07728e-06	NFKAPPAB50_01	0.00468
M11.2	IFN response / Antiviral response	type I interferon signaling pathway	5.16211e-10	IRF_Q6	0
		cellular response to type I interferon	5.16211e-10	ICSBP_Q6	1e-06
		response to type I interferon	6.70986e-10	IRF7_01	1e-06
		innate immune response	1.45526e-09	ISRE_01	1e-06
		defense response to virus	3.80939e-09	IRF_Q6_01	4.9e-05
M11.3	Inflammation / NF-kB / Regulation of inflammation	response to bacterium	2.70582e-06	NFKB_Q6_01	3.1e-05
		pattern recognition receptor signaling pathway	3.43064e-06	NFKAPPAB_01	3.6e-05
		innate immune response-activating signal transduction	4.06875e-06	NFKB_C	0.000114
		negative regulation of tumor necrosis factor production	4.67774e-06	NFKAPPAB65_01	0.0004
		activation of innate immune response	5.64566e-06	NFKB_Q6	0.0004
M12.1	Inflammation / Humoral immune response	response to stimulus	0.00211829	CREL_01	8e-06
		plasma cell differentiation	0.00334879	DEAF1_02	0.000434
		cellular response to laminar fluid shear stress	0.00334879	NFKAPPAB65_01	0.000616
		regulation of myotube differentiation	0.00513329	ETS_Q4	0.00108
		regulation of cellular component organization	0.00653485	CEBP_Q2_01	0.00144
M12.2	Inflammation / IL-1	inflammatory response	4.65538e-15	CREL_01	5e-06
		acute-phase response	2.06523e-11	NFKAPPAB65_01	1.8e-05
		defense response	1.67926e-09	CEBP_Q2_01	7.4e-05
		cell chemotaxis	2.77701e-08	DEAF1_01	0.000698
		fever generation	3.46767e-08	TEL2_Q6	0.00121
M12.3	IFN response / Cytosolic nucleid acid sensing	response to virus	3.02346e-11	ISRE_01	0
		defense response to virus	4.02853e-11	IRF7_01	0
		response to other organism	4.84831e-10	IRF_Q6	0
		response to biotic stimulus	7.03538e-10	IRF_Q6_01	0
		negative regulation of viral genome replication	3.03482e-08	ICSBP_Q6	1e-06
M13.1	Cell metabolism / Myeloid cell activation	catecholamine metabolic process	0.000122332	KROX_Q6	8e-06
		3'-phosphoadenosine 5'-phosphosulfate metabolic process	0.000227785	AP2_Q3	8e-06
		steroid metabolic process	0.000333009	MUSCLE_INI_B	3e-05
		phenol-containing compound metabolic process	0.000389587	NFY_C	9.7e-05
		sulfation	0.000446016	AP2_Q6_01	0.000173
M13.2	NF-kB-mediated activation of myeloid cells	regulation of secretion	1.44614e-05	SP1_Q4_01	4.7e-05
		behavior	2.30661e-05	SP1_01	0.00012
		defense response	6.83487e-05	AP2_Q3	0.00015
		positive regulation of cytokine production	0.000129585	SP1_Q6	0.000336
		positive regulation of smooth muscle contraction	0.00014434	TAXCREB_01	0.000723
M13.3	Lymphocyte proliferation	negative regulation of protein kinase B signaling	0.000253782	KROX_Q6	1.4e-05
		phosphatidylinositol 3-kinase signaling	0.00170496	SP1_01	8.1e-05
		transmembrane receptor protein tyrosine kinase signaling pathway	0.00225729	GC_01	0.000456
		neurotrophin TRK receptor signaling pathway	0.00298067	SP1_Q4_01	0.000532
		phosphatidylinositol-mediated signaling	0.00315276	SP1_Q6	0.000532
M13.4	IFN response / Humoral Immunity / Lymphocyte activation	positive regulation of antigen receptor-mediated signaling pathway	0.00105383	PTF1BETA_Q6	3.1e-05
		regulation of defense response to virus by host	0.00140101	AREB6_04	0.000381
		positive regulation of phosphatidylinositol 3-kinase activity	0.00164664	ATF1_Q6	0.00125
		positive regulation of lipid kinase activity	0.00164664	CREBP1CJUN_01	0.0013
		retrograde protein transport, ER to cytosol	0.00306241	ISRE_01	0.00136
M13.5	Myeloid cell migration / Regulation of inflammation	regulation of NIK/NF-kappaB signaling	0.00184648	OLF1_01	0.000335
		connective tissue development	0.00203481	TBP_01	0.00242
		positive regulation of Wnt signaling pathway	0.00304744	VDR_Q3	0.00395
		chondrocyte differentiation	0.00388642	CACCCBINDINGFACTOR_Q6	0.00398
		glomerulus development	0.00388642	TBP_Q6	0.00508
M14.1	Inflammation / Myeloid lineage	protein folding in endoplasmic reticulum	0.000313884	SP1_01	6e-05
		tissue homeostasis	0.000620619	SP1_Q6_01	6e-05
		retina homeostasis	0.000626747	USF_Q6	6e-05
		transferrin transport	0.000751729	AP2ALPHA_01	7.9e-05
		membrane lipid catabolic process	0.00118681	USF2_Q6	9.1e-05
M14.2	CREB activation / Apoptosis / Lymphocyte migration	protein methylation	0.000124553	ZF5_B	0.00028
		cotranslational protein targeting to membrane	0.000130816	STAT1_01	0.000723
		SRP-dependent cotranslational protein targeting to membrane	0.000130816	IRF2_01	0.000924
		protein targeting to ER	0.000194769	IRF1_01	0.000924
		translational termination	0.000245318	SP1_Q2_01	0.00191
M14.3	Lymphocyte activation / migration	gamma-aminobutyric acid signaling pathway	0.00202387	USF2_Q6	7.1e-05
		regulation of synaptic transmission, GABAergic	0.00202387	MZF1_01	0.000361
		synaptic transmission, GABAergic	0.00202387	E2F_Q2	0.00043
		actin filament-based movement	0.0020619	ETS_Q4	0.000621
		actin filament-based process	0.00218079	MAF_Q6	0.000929
M14.4	T cell and B cell activation	phagosome maturation	0.00166263	PAX4_03	1.9e-05
		T cell proliferation involved in immune response	0.00171224	PU1_Q6	0.000101
		pentose-phosphate shunt, oxidative branch	0.00171224	CP2_02	0.000871
		interleukin-3 production	0.00171224	ETS_Q6	0.00118
		negative regulation of Rac protein signal transduction	0.00171224	AP4_Q6	0.00118
M14.5	IFNg signaling / Leukocyte activation / Antigen processing	immunoglobulin mediated immune response	8.32101e-05	GC_01	0.000503
		B cell mediated immunity	0.000110346	CACD_01	0.000604
		macrophage activation	0.000115106	AHRARNT_02	0.000719
		humoral immune response mediated by circulating immunoglobulin	0.000172037	E4F1_Q6	0.000887
		microglial cell activation	0.000393807	ZF5_B	0.000947
M14.6	Vesicle transport / Ca2+ signaling	vascular smooth muscle contraction	0.00136314	LRF_Q2	0.000326
		cilium organization	0.00845247	CEBP_Q2_01	0.000376
		mating	0.00902265	CEBPA_01	0.00136
		hippocampus development	0.00902265	SP3_Q3	0.00144
		synaptic transmission, glutamatergic	0.00902265	AP2_Q6	0.00216
M14.7	IFN / TLR7_induced / Cell metabolism	membrane lipid metabolic process	0.00398566	NFY_01	0.000379
		GPI anchor metabolic process	0.00610084	ISRE_01	0.000471
		GPI anchor biosynthetic process	0.00610084	ALPHACP1_01	0.00192
		glycolipid biosynthetic process	0.011086	SPZ1_01	0.00236
		neurotransmitter secretion	0.0113935	CREB_Q4	0.00424
M15.1	Cell survival / RNA processing	ribonucleoprotein complex biogenesis	1.48084e-09	AHRHIF_Q6	6.5e-05
		ribosome biogenesis	1.56071e-07	GABP_B	9.3e-05
		RNA splicing, via transesterification reactions	1.38944e-06	CETS1P54_02	0.000158
		ncRNA metabolic process	7.36632e-06	NRF2_01	0.000296
		mRNA splicing, via spliceosome	8.94957e-06	NERF_Q2	0.000298
M15.10	Myeloid cell activation / migration	nerve growth factor processing	0.012318	NFY_01	0.000327
		interleukin-3-mediated signaling pathway	0.012318	CREBP1_Q2	0.000383
		positive regulation of energy homeostasis	0.012318	ATF_01	0.00055
		renal response to blood flow involved in circulatory renin-angiotensin regulation of systemic arterial blood pressure	0.0244889	SP1_Q4_01	0.00134
		renin secretion into blood stream	0.0244889	CREB_02	0.00183
M15.11	Protein synthesis	translational termination	8.23777e-09	MZF1_01	0.0133
		translational elongation	1.21549e-08	OCT_C	0.0138
		cotranslational protein targeting to membrane	1.21549e-08	OCT_Q6	0.0138
		SRP-dependent cotranslational protein targeting to membrane	1.21549e-08	MAF_Q6_01	0.0183
		protein targeting to ER	1.46271e-08	SMAD_Q6	0.0185
M15.12	Cell motility	cellular component disassembly involved in execution phase of apoptosis	0.00147173	PAX5_02	0.000451
		positive regulation of protein deacetylation	0.00245911	HEB_Q6	0.0014
		execution phase of apoptosis	0.00309314	CREB_Q2	0.00174
		regulation of protein deacetylation	0.00415723	T3R_Q6	0.00204
		regulation of protein depolymerization	0.00415723	RFX1_02	0.00422
M15.13	Cytosolic RNA processing / Vesicular transport	post-Golgi vesicle-mediated transport	0.0028134	E2F1_Q3_01	0.00198
		histone H3-K4 methylation	0.0045022	STRA13_01	0.00434
		histone lysine methylation	0.0101712	E2F_Q6_01	0.00753
		pigmentation	0.0101712	PAX3_B	0.0113
		regulation of protein targeting to mitochondrion	0.0101712	AHRHIF_Q6	0.0123
M15.14	T cell activation	negative regulation of extrinsic apoptotic signaling pathway	0.00153807	NFKAPPAB_01	0.00285
		RNA processing	0.0015534	E2F1_Q3	0.00594
		nuclear-transcribed mRNA poly(A) tail shortening	0.0059692	KROX_Q6	0.00773
		histidine transport	0.00746547	NFKB_C	0.00827
		nitric oxide homeostasis	0.00746547	CBF_01	0.0107
M15.15	Rac1 signaling	regulation of phosphatidylinositol 3-kinase activity	0.00480712	NRSF_Q4	0.000126
		small GTPase mediated signal transduction	0.00502292	PAX5_02	0.000923
		regulation of lipid kinase activity	0.00655588	E2F1_Q3_01	0.00172
		establishment of planar polarity	0.00895857	GC_01	0.00204
		auditory receptor cell morphogenesis	0.00895857	ETS_Q4	0.00405
M15.16	Myeloid lineage differentiation / C/EBP signaling	positive regulation of osteoblast differentiation	0.00185905	CETS168_Q6	0.000697
		positive regulation of ossification	0.00369997	NRF2_Q4	0.000833
		acute-phase response	0.00425223	MAF_Q6_01	0.00148
		urea cycle	0.00671892	AHRARNT_01	0.00343
		acetate metabolic process	0.00671892	SP1_Q2_01	0.00487
M15.17	Endothelial cell growth	cellular response to gonadotropin stimulus	0.000374896	SRF_01	1.7e-05
		positive regulation of kidney development	0.000374896	SRF_C	1.7e-05
		learning or memory	0.000395887	SRF_Q4	1.8e-05
		regulation of neuronal synaptic plasticity	0.000560244	SRF_Q6	1.8e-05
		positive regulation of cell growth	0.000700787	SRF_Q5_02	5.7e-05
M15.18	Membrane transport / Protease inhibition	snRNA metabolic process	0.000142404	PAX4_04	0.000222
		phospholipid transport	0.00166593	CDPCR3_01	0.000776
		positive regulation of lipid transport	0.00166593	PAX4_01	0.00513
		microtubule-based process	0.00167774	CDC5_01	0.0058
		ephrin receptor signaling pathway	0.0068157	MZF1_02	0.00698
M15.19	Protein transport / Genotoxic stress response	spermatid nucleus differentiation	0.000289876	STAT1_02	0.000237
		nucleus organization	0.000835161	XVENT1_01	0.00169
		face morphogenesis	0.00103011	ELK1_02	0.00303
		head morphogenesis	0.00128347	ALPHACP1_01	0.0108
		body morphogenesis	0.00187027	NRF1_Q6	0.0184
M15.2	Immune Response / Apoptosis / Cell cycle	lateral ventricle development	0.00181915	CETS1P54_02	0.000275
		regulation of cell projection organization	0.00545352	ETS_Q4	0.000524
		T cell activation via T cell receptor contact with antigen bound to MHC molecule on antigen presenting cell	0.00586963	CETS1P54_01	0.00329
		ventricular system development	0.00586963	STAT1_02	0.00449
		regulation of ruffle assembly	0.00586963	NFY_Q6	0.0048
M15.20	B cell migration / Humoral immunity	neural precursor cell proliferation	0.000327952	AP2_Q6_01	0.00148
		negative regulation of protein localization to plasma membrane	0.000690344	MMEF2_Q6	0.00487
		neuroblast proliferation	0.0014639	TATA_C	0.00498
		regulation of protein localization to plasma membrane	0.00251103	PAX4_01	0.00552
		stem cell proliferation	0.00484038	CETS1P54_03	0.00902
M15.21	Activation / Maturation of myeloid cells	defense response	8.72475e-08	BEL1_B	0.00193
		immune response	1.20559e-07	NFKB_Q6	0.00208
		immune system process	7.10736e-07	GATA4_Q3	0.00515
		positive regulation of mononuclear cell proliferation	5.05951e-06	PAX_Q6	0.00985
		positive regulation of lymphocyte proliferation	5.05951e-06	GATA1_04	0.0137
M15.22	Myeloid cell activation	oligodendrocyte differentiation	4.98577e-05	P300_01	0.00725
		axon ensheathment	9.22034e-05	PBX1_02	0.00756
		myelination	9.22034e-05	SPZ1_01	0.0115
		glial cell differentiation	0.000342	R_01	0.0115
		regulation of oligodendrocyte differentiation	0.00103011	E2F4DP1_01	0.0115
M15.23	Myeloid cell activation / Lipid metabolism	cholesterol storage	0.000322602	MUSCLE_INI_B	0.00148
		sequestering of triglyceride	0.000322602	KAISO_01	0.00581
		cell differentiation	0.000378155	ATF3_Q6	0.0126
		macrophage derived foam cell differentiation	0.000450407	ETF_Q6	0.0134
		regulation of macrophage derived foam cell differentiation	0.000450407	AP2REP_01	0.0134
M15.24	Regulation of inflammation / DNA repair	glutamate biosynthetic process	0.00410601	MYCMAX_01	0.000559
		mechanosensory behavior	0.00410601	CACD_01	0.000901
		gamma-aminobutyric acid metabolic process	0.00410601	E2F_Q4_01	0.000959
		gamma-aminobutyric acid biosynthetic process	0.00410601	E2F_Q6_01	0.00114
		auditory behavior	0.00410601	AP2GAMMA_01	0.00253
M15.3	Cell movement / Cell death / Cytotoxicity	face development	0.00256541	ZF5_B	0.000453
		DNA conformation change	0.00475217	SP3_Q3	0.000879
		positive regulation of histone methylation	0.00553022	LFA1_Q6	0.00354
		glycogen catabolic process	0.00816586	MZF1_01	0.00838
		cytokinesis	0.00857494	STRA13_01	0.00943
M15.4	Lymphocytes / Cell cycle / RNA processing	cell projection organization	0.000857157	CEBPB_01	0.00456
		regulation of actin cytoskeleton organization	0.000977867	PEA3_Q6	0.00492
		peptidyl-serine dephosphorylation	0.00109514	CREB_01	0.00499
		organelle organization	0.00109629	STAT1_02	0.00695
		regulation of actin filament-based process	0.00160778	ATF_B	0.00825
M15.5	Protein synthesis	positive regulation of translational initiation	0.0036243	E2F1_Q4	9.1e-05
		gamete generation	0.00363431	GLI_Q2	0.000273
		negative regulation of lipid biosynthetic process	0.00502243	E2F1_Q3	0.00114
		spermatogenesis	0.00622039	HIC1_03	0.00879
		male gamete generation	0.00622039	CREB_02	0.0146
M15.6	RNA processing	ribosome biogenesis	1.48437e-06	E2F_02	0.000264
		rRNA processing	2.22472e-06	E2F4DP2_01	0.000979
		rRNA metabolic process	3.43016e-06	E2F_03	0.000979
		ncRNA metabolic process	5.71741e-06	E2F4DP1_01	0.00174
		ribonucleoprotein complex biogenesis	4.76357e-05	E2F_Q4_01	0.00183
M15.7	FcgR_signaling / Phagocytosis	cellular response to cadmium ion	0.000923451	E2F_Q2	2.4e-05
		positive regulation of viral life cycle	0.00315191	SRF_Q4	3.9e-05
		positive regulation of viral process	0.0035508	SRF_C	8.2e-05
		regulation of growth	0.00386784	SRF_Q5_01	8.2e-05
		cellular response to zinc ion	0.00417404	SRF_Q5_02	0.000148
M15.8	Th1 response / APC maturation / Lymphocyte activation	regulation of interferon-gamma production	1.56732e-06	STAT1_02	0.000771
		positive regulation of interferon-gamma production	3.12422e-06	TAXCREB_01	0.00208
		interferon-gamma production	4.38977e-06	AR_03	0.0026
		regulation of interleukin-12 production	9.68097e-06	PU1_Q6	0.0032
		interleukin-12 production	1.17811e-05	MTATA_B	0.0038
M15.9	Lymphocyte tissue organization	metal ion transport	0.00113612	ELK1_01	0.000525
		cytoplasmic microtubule organization	0.00214054	PAX4_03	0.000559
		sodium ion transport	0.00255074	E2F1_Q4_01	0.000689
		regulation of sodium ion transmembrane transporter activity	0.00297368	E2F_Q3_01	0.000689
		inositol phosphate-mediated signaling	0.00393441	GC_01	0.00183
