# Supplementary material for: A multidimensional blood stimulation assay reveals immune alterations underlying systemic juvenile idiopathic arthritis
Source: J Exp Med. 2017 Nov 6;214(11):3449–66. doi: 10.1084/jem.20170412 (PMC5679164; doi:10.1084/jem.20170412)
Supplement: Tables S1-S5 (zipped Excel files) [file JEM_20170412_TablesS1-S5.zip › JEM_20170412_TablesS1-S5/JEM_20170412_TableS3.xlsx]

## Sheet: Sheet1
Table S3 - Uncataloged IFNa- and IFNg-induced genes. Related to Figure 1.
Illumina.Probe.ID	Symbol	Entrez.Gene.Name	Synonym.s.	Location	Family	Expression	Group	Entrez.Gene.ID	Normalized.Medium	Normalized.IFNa	Normalized.IFNg	Pvalue.Medium	Pvalue.IFNa	Pvalue.IFNg	Raw.Medium	Raw.IFNa	Raw.IFNg
ILMN_1724497	ABI2	abl-interactor 2	8430425M24Rik, Abelson interactor 2, ABI2B, Abl binding protein 3, abl-interactor 2, AblBP3, AI839867, AIP-1, ARG binding, argBP1, argBPIA, argBPIB, ARGININE TYROSINE KINASE binding, C130078H13, LOC301448, LOC100365983, SSH3BP2	Cytoplasm	other	IFNA	New IFNa-induced	10152	0.97145	2.0694	1.342	0.565949	0.00200126	0.143133	55.4363	112.648	81.0416
ILMN_2360705	ACSL3	acyl-CoA synthetase long-chain family member 3	2610510B12Rik, ACS3, ACYL-COA SYNTHETASE 3, acyl-CoA synthetase long-chain family member 3, C85929, FACL3, LACS3, PRO2194	Cytoplasm	enzyme	IFNA_IFNG	New IFNa-induced	2181	0.994002	1.66582	1.72063	0.791485	0.00296378	0.00116235	117.384	200.14	206.814
ILMN_3280269	ADAMTS7P4	ADAMTS7 pseudogene 4	ADAMTS7 pseudogene 4	Other	other	IFNA	New IFNa-induced	642935	0.957563	1.44213	0.85244	0.491191	0.0137295	0.498118	14.3425	22.9446	8.5884
ILMN_1719010	ARL4D	ADP-ribosylation factor-like 4D	1110036H21RIK, ADP-ribosylation factor-like 4D, ARF4L, Arf4l predicted, Arfl4, Arl5, ARL6, AW456149	Nucleus	enzyme	IFNA	New IFNa-induced	379	0.954074	1.52933	0.912264	0.470142	0.00613684	0.73679	21.0882	35.2029	16.9005
ILMN_1690252	ALKBH2	alkB homolog 2, alpha-ketoglutarate-dependent dioxygenase	9530023G02, ABH2, alkB homolog 2, alpha-ketoglutarate-dependent dioxygenase, alkB homolog 2, ë±-ketoglutarate-dependent dioxygenase, alkB, alkylation repair homolog 2 (E. coli), AU016977, mABH2, RGD1306377	Nucleus	enzyme	IFNA	New IFNa-induced	121642	0.983742	1.34126	0.76184	0.66436	0.0083632	0.236322	24.1196	26.4756	24.4152
ILMN_2055271	A1BG	alpha-1-B glycoprotein	A1B, ABG, alpha-1-B glycoprotein, alpha-1-beta-GLYCOPROTEIN, C44, GAB, Glycoprotein ib-ë±, HYST2477, ë±-1-B glycoprotein, ë±-1-ë_-GLYCOPROTEIN	Extracellular Space	other	IFNA	New IFNa-induced	1	0.978615	1.59171	1.01291	0.621607	0.00998031	0.963795	19.8768	34.8619	19.4004
ILMN_1903406	ANO7P1	anoctamin 7 pseudogene 1	ANO7L1, anoctamin 7 pseudogene 1, C1orf224, LOC100418872, TMEM16M	Other	other	IFNA	New IFNa-induced	101927546	0.994258	1.90768	0.960032	0.795984	0.0250183	0.341659	4.64304	23.2236	-0.16489
ILMN_3307651	APOBEC3D	apolipoprotein B mRNA editing enzyme, catalytic polypeptide-like 3D	A3D, APOBEC3DE, APOBEC3E, apolipoprotein B mRNA editing enzyme, catalytic polypeptide-like 3D, ARP6	Cytoplasm	other	IFNA	New IFNa-induced	140564	0.982323	1.52561	1.13498	0.658086	0.0106168	0.102547	59.8969	92.1753	69.3133
ILMN_1755920	ATP8B5P	ATPase, class I, type 8B, member 5, pseudogene	ATPase, class I, type 8B, member 5, pseudogene, FetA	Other	enzyme	IFNA	New IFNa-induced	158381	0.967756	1.40803	1.17386	0.552009	0.00813448	0.31502	21.131	33.6576	22.6469
ILMN_1668822	BATF	basic leucine zipper transcription factor, ATF-like	basic leucine zipper transcription factor, ATF-like, BATF1, SFA-2	Nucleus	transcription regulator	IFNG_GT_2IFNA	New IFNa-induced	10538	0.973614	1.4606	11.2935	0.581227	0.00525404	0.00023	19.99	29.8624	215.632
ILMN_2185845	BRSK1	BR serine/threonine kinase 1	BR serine/threonine kinase 1, Gm1100, hSAD1, KIAA1811, MGC99905, RGD1563268, SAD-B	Cytoplasm	kinase	IFNA_IFNG	New IFNa-induced	84446	0.990843	2.38084	1.86589	0.746139	0.000139	0.000292	107.161	273.768	190.822
ILMN_1797307	BUB1B	BUB1 mitotic checkpoint serine/threonine kinase B	AU045529, BUB1 mitotic checkpoint serine/threonine kinase B, Bub1A, BUB1beta, BUBR1, budding uninhibited by benzimidazoles 1 homolog, beta (S. cerevisiae), budding uninhibited by benzimidazoles 1 homolog, ë_ (S. cerevisiae), hBUBR1, MAD3, MAD3L, MVA1, SSK1	Nucleus	kinase	IFNA	New IFNa-induced	701	0.932443	1.4934	1.03491	0.38741	0.0149817	0.681404	17.186	27.3023	18.7408
ILMN_1775739	CDH20	cadherin 20, type 2	Cad20, cadherin 20, cadherin 20, type 2, Cdh7, CDH7L3	Plasma Membrane	other	IFNA	New IFNa-induced	28316	0.964184	1.37338	1.0192	0.522991	0.0170423	0.918374	22.3414	29.6959	24.1754
ILMN_3246953	CMTR1	cap methyltransferase 1	1300018I05Rik, AI451264, cap methyltransferase 1, FTSJD2, hMTr1, KIAA0082, LRRG00129, MTr1, RGD1307801	Nucleus	enzyme	IFNA_IFNG	New IFNa-induced	23070	0.985972	5.35108	2.77424	0.686364	6.5e-05	2.76e-05	77.3742	439.784	209.525
ILMN_2359945	CES1	carboxylesterase 1	ACAT, carboxylesterase 1, carboxylesterase 1D, CE1, CEH, CES2, Ces3, CES1A1, Ces1d, Cholesterol esterase, Es22, hCE-1, HMSE1, HMSE, Hydrolase a, LIVER MICROSOMAL CARBOXYLESTERASE, MSE, NCEH, PCE-1, REH, SES1, TGH	Cytoplasm	enzyme	IFNA	New IFNa-induced	1066	0.970684	1.80375	1.10491	0.575724	0.00881708	0.611759	37.1512	72.2856	46.6435
ILMN_3290136	LOC643733	caspase 4, apoptosis-related cysteine peptidase pseudogene	caspase 4, apoptosis-related cysteine peptidase pseudogene	Other	other	IFNA	New IFNa-induced	643733	0.976163	1.81895	1.58187	0.604574	0.00577904	0.0805358	31.8467	67.7097	39.9264
ILMN_1812995	CTSL	cathepsin L	1190035F06RIK, cathepsin L, CATHL, CATL, CTSL1, fs, MEP, nkt	Cytoplasm	peptidase	IFNG_GT_2IFNA	New IFNa-induced	1514	0.975121	3.46758	7.36807	0.593308	7.33e-05	0.000146	74.6946	212.514	623.159
ILMN_1747709	CD177P1	CD177 molecule pseudogene 1	CD177 molecule pseudogene 1, CD177P	Other	other	IFNA	New IFNa-induced	653579	0.970501	1.33184	0.973659	0.559375	0.0198707	0.871895	17.4242	26.3932	14.6664
ILMN_1767662	CERS6	ceramide synthase 6	4732462C07Rik, AW544719, ceramide synthase 6, CERS5, LASS6, RGD1561599, T1L	Nucleus	transcription regulator	IFNA	New IFNa-induced	253782	0.995788	1.6184	1.22803	0.824168	0.0208782	0.156688	187.565	275.674	280.482
ILMN_2051684	C4orf3	chromosome 4 open reading frame 3	chromosome 4 open reading frame 3	Other	other	IFNA_IFNG	New IFNa-induced	401152	0.996076	1.55219	1.87321	0.830346	0.0362736	0.00136906	301.204	423.586	691.796
ILMN_2100287	CFAP58	cilia and flagella associated protein 58	bA127L20.4, bA127L20.5, bA554P13.1, C10orf80, CCDC147, cilia and flagella associated protein 58, coiled-coil domain containing 147, Gm969, RGD1307961	Extracellular Space	other	IFNA	New IFNa-induced	159686	0.963586	1.62401	0.858954	0.532625	0.0186311	0.375395	18.8577	37.0591	13.0264
ILMN_1652417	CBWD5	COBW domain containing 5	COBW domain containing 5, DC36	Other	other	IFNA	New IFNa-induced	220869	0.98673	2.36418	1.32001	0.696406	0.00407768	0.273826	11.8254	40.9045	16.4431
ILMN_1709583	CBWD3/CBWD6	COBW domain containing 6	bA561O23.1, CBWD3, CBWD6, COBW domain containing 3, COBW domain containing 6	Other	other	IFNA_IFNG	New IFNa-induced	445571|644019	0.976756	2.50859	1.6603	0.604513	0.00283637	0.0132045	31.3651	95.5231	42.2159
ILMN_1790555	CCDC146	coiled-coil domain containing 146	4930528G09Rik, coiled-coil domain containing 146, mKIAA1505	Cytoplasm	other	IFNA	New IFNa-induced	57639	0.964947	1.36841	0.848621	0.534777	0.0199009	0.481847	29.8332	40.9484	27.5444
ILMN_1728707	COLQ	collagen-like tail subunit (single strand of homotrimer) of asymmetric acetylcholinesterase	A130034K24RIK, CMS5, collagen-like tail subunit (single strand of homotrimer) of asymmetric acetylcholinesterase, EAD	Extracellular Space	other	IFNA	New IFNa-induced	8292	0.980091	1.71654	1.16673	0.633267	0.0122759	0.492915	11.6123	24.6388	13.7505
ILMN_1703123	CSRNP1	cysteine-serine-rich nuclear protein 1	4931429D10Rik, AXUD1, cysteine-serine-rich nuclear protein 1, FAM130B, TAIP-3, URAX1	Nucleus	transcription regulator	IFNA_IFNG	New IFNa-induced	64651	0.99267	3.48112	2.80808	0.770711	0.000132	2.04e-05	306.916	1154.88	871.486
ILMN_2086612	CMAHP	cytidine monophospho-N-acetylneuraminic acid hydroxylase, pseudogene	CMAH, CSAH, cytidine monophospho-N-acetylneuraminic acid hydroxylase, pseudogene	Cytoplasm	other	IFNG_GT_2IFNA	New IFNa-induced	8418	0.990776	1.2657	2.58927	0.742966	0.0499339	0.000458	69.6023	95.1906	168.094
ILMN_1663751	CYCSP55	cytochrome c, somatic pseudogene 55	bA513I15.3, CYCSL1, cytochrome c, somatic pseudogene 55, HCP15, HS11	Other	other	IFNA	New IFNa-induced	157317	0.992932	1.37412	1.11431	0.774427	0.00643045	0.505915	87.8681	116.315	105.445
ILMN_2078466	DZIP1L	DAZ interacting zinc finger protein 1-like	2610524A10Rik, Actn1, AI663976, Alpha actinin 1, DAZ interacting protein 1-like, DAZ interacting zinc finger protein 1-like, DZIP2, RGD1311430, ë± actinin 1	Extracellular Space	other	IFNA	New IFNa-induced	199221	0.96334	1.84808	1.18933	0.517513	0.0108419	0.339682	17.9334	32.162	20.95
ILMN_1762879	DCAF4L1	DDB1 and CUL4 associated factor 4-like 1	DDB1 and CUL4 associated factor 4-like 1, WDR21B	Other	other	IFNA	New IFNa-induced	285429	0.98109	1.48047	1.01398	0.641855	0.00999948	0.962354	15.2963	23.6947	17.6161
ILMN_1755589	DIP2B	disco-interacting protein 2 homolog B	4932422C22, AI317237, AI854602, DIP2 disco-interacting protein 2 homolog B (Drosophila), disco-interacting protein 2 homolog B, FLJ34278, mKIAA1463, RGD1305671	Cytoplasm	other	IFNA_IFNG	New IFNa-induced	57609	0.995228	1.9686	1.27421	0.813474	9.95e-05	0.0362607	157.022	285.369	225.675
ILMN_1676632	DISC1	disrupted in schizophrenia 1	C1orf136, disrupted in schizophrenia 1, LOC100039084, LOC640053, SCZD9	Cytoplasm	other	IFNA_IFNG	New IFNa-induced	27185	0.993373	5.30525	5.20639	0.782778	0.0014697	0.000719	4.18547	68.3373	67.2424
ILMN_3224108	EFCC1	EF-hand and coiled-coil domain containing 1	C3orf73, CCDC48, Ccdc48l1, EF-hand and coiled-coil domain containing 1, LOC100043118, LOC100047773, LOC685228, LOC686635, LOC686646	Other	other	IFNA	New IFNa-induced	79825	0.947238	1.75984	0.810542	0.451163	0.00652004	0.305228	14.3093	28.2964	11.8646
ILMN_1697268	EMILIN2	elastin microfibril interfacer 2	elastin microfibril interfacer 2, FOAP-10	Extracellular Space	other	IFNA_IFNG	New IFNa-induced	84034	0.995767	1.4737	1.62631	0.824026	0.00172642	0.00124913	533.948	632.906	1089.83
ILMN_1805922	EBPL	emopamil binding protein-like	5730442K12Rik, EBRP, emopamil binding protein-like, SRBP-2	Cytoplasm	enzyme	IFNA	New IFNa-induced	84650	0.986049	1.29387	0.922049	0.687849	0.000323	0.514184	60.2021	71.0848	64.3434
ILMN_1669729	ERLIN2	ER lipid raft associated 2	BC036333, C87251, C8orf2, ER lipid raft associated 2, NET32, RGD1309010, SPFH2, SPG18	Plasma Membrane	other	IFNA	New IFNa-induced	11160	0.973085	1.49923	0.924211	0.578828	0.00535526	0.722492	19.8978	28.2422	20.8237
ILMN_1783996	EXO5	exonuclease 5	3110037I16Rik, AV297100, C1orf176, DEM1, Exo V, exonuclease 5, hExo5, mExo5, RGD1309802	Other	enzyme	IFNA	New IFNa-induced	64789	0.994339	1.25524	1.12102	0.797079	0.0288021	0.217065	265.816	282.866	374.535
ILMN_1701882	FAM72B	family with sequence similarity 72, member B	family with sequence similarity 72, member B, LOC102724451, p17	Other	other	IFNA	New IFNa-induced	653820	0.990311	2.23693	1.20965	0.742514	0.00579811	0.300262	7.95537	31.0544	12.2796
ILMN_1764557	FITM1	fat storage-inducing transmembrane protein 1	1110028A07Rik, AV010547, Cg10671, fat storage-inducing transmembrane protein 1, FIT1, RGD1306911	Extracellular Space	other	IFNA	New IFNa-induced	161247	0.961591	1.36053	1.21785	0.51127	0.0228036	0.441029	22.0986	32.5223	25.5845
ILMN_2289849	FCGR2A	Fc fragment of IgG, low affinity IIa, receptor (CD32)	CD16, CD32, CD32A, CDw32, Fc fragment of IgG, low affinity IIa, receptor, Fc fragment of IgG, low affinity IIa, receptor (CD32), Fc gamma 3R Alpha, Fc Gamma R3, Fc Gamma R3 Alpha, FC gamma receptor 2A, Fc gamma receptor II beta, FC gamma RIIA, Fc receptor, IgG, low affinity III, Fc ë_ 3R ë±, Fc ë_ R2a, Fc ë_ R3, Fc ë_ R3 ë±, Fc ë_ receptor 2, FC ë_ receptor 2A, Fc ë_ receptor II ë_, FC ë_ RIIA, F…	Plasma Membrane	transmembrane receptor	IFNA_IFNG	New IFNa-induced	2212	0.996391	1.30863	1.64009	0.837194	0.0119238	0.000555	1241.18	1709.17	2055.45
ILMN_1691693	FCRL3	Fc receptor-like 3	CD307c, Fc receptor-like 3, FCRH3, IFGP3, IRTA3, SPAP2	Plasma Membrane	other	IFNA	New IFNa-induced	115352	0.989439	1.30044	1.07424	0.725826	0.0258925	0.253523	92.3208	131.261	86.4601
ILMN_1657797	FIBP	fibroblast growth factor (acidic) intracellular binding protein	2010004G08Rik, 2010005N21Rik, 3010027N18Rik, FGF (Acidic) Intracellular Binding, FGFIBP, FIBP-1, fibroblast growth factor (acidic) intracellular binding protein	Nucleus	other	IFNA	New IFNa-induced	9158	0.996731	1.50684	1.07627	0.844905	0.000906	0.18047	234.284	317.879	282.591
ILMN_3249343	FIGNL2	fidgetin-like 2	EG668225, fidgetin-like 2, RGD1566321	Other	other	IFNA	New IFNa-induced	401720	0.967475	2.20519	0.784949	0.555609	0.000937	0.205617	19.6722	37.337	18.3206
ILMN_1787345	FKBP11	FK506 binding protein 11, 19 kDa	1110002O23Rik, FK506 binding protein 11, FK506 binding protein 11, 19 kDa, FKBP19	Cytoplasm	enzyme	IFNA	New IFNa-induced	51303	0.996796	1.41587	1.18228	0.846402	0.00150847	0.0848497	305.087	442.691	357.56
ILMN_1802735	FFAR3	free fatty acid receptor 3	Ffa3, FFA3R, free fatty acid receptor 3, Gm478, GPR41	Plasma Membrane	G-protein coupled receptor	IFNA	New IFNa-induced	2865	0.965784	1.79315	1.44532	0.535125	0.00328693	0.142467	15.7932	29.5418	24.0552
ILMN_2316386	GPBAR1	G protein-coupled bile acid receptor 1	BG37, G protein-coupled bile acid receptor 1, GPCR19, GPCR, GPR131, M-BAR, TGR5	Plasma Membrane	G-protein coupled receptor	IFNA_GT_2IFNG	New IFNa-induced	151306	0.992722	4.35734	1.99576	0.771343	1.86e-05	0.00332577	60.3437	176.56	165.572
ILMN_1803194	GALK1	galactokinase 1	AA409894, Galactokinase 1, GALK, Gk, GK1, GLK, Glk1, HEL-S-19	Cytoplasm	kinase	IFNA	New IFNa-induced	2584	0.998415	1.80195	0.768908	0.891549	0.00015	0.0677007	375.331	611.862	330.414
ILMN_3280402	GLRXP3	glutaredoxin (thioltransferase) pseudogene 3	GLRXL, glutaredoxin (thioltransferase) pseudogene 3	Other	other	IFNA_IFNG	New IFNa-induced	100132510	0.980292	2.60375	1.77728	0.636679	0.00239448	0.00705281	48.6254	125.939	83.7895
ILMN_1808196	GSTO1	glutathione S-transferase omega 1	AA407097, AI194287, AU018802, Glutathione S-Transferase Omega 1, GST HOMOLOG, GSTO 1-1, GSTTLp28, GSTX, HEL-S-21, P28, SPG-R	Cytoplasm	enzyme	IFNA_IFNG	New IFNa-induced	9446	0.99705	1.2812	1.62527	0.853092	0.0450525	0.0013428	623.356	801.466	1075.79
ILMN_1757555	GOLGA6L6 (includes others)	golgin A6 family-like 6	GOLGA6L1, GOLGA6L22, golgin A6 family-like 1, golgin A6 family-like 6, golgin A6 family-like 22, golgin subfamily A member 6-like protein 1, LOC440233, LOC440243, LOC102723623	Other	other	IFNA	New IFNa-induced	102723623|440243|727832|283767	0.965837	1.68837	1.05776	0.533697	0.0178034	0.752116	12.4555	24.4297	13.6268
ILMN_1695601	GOLGA6L10 (includes others)	golgin A6 family-like 9	GOLGA6L3, GOLGA6L4, GOLGA6L9, GOLGA6L18, GOLGA6L20, golgin A6 family-like 3, golgin A6 family-like 4, golgin A6 family-like 9, golgin A6 family-like 10, LOC161527, LOC642325, LOC728636, LOC728648	Other	other	IFNA	New IFNa-induced	647042|643707|440295|100133220	0.9546	2.0794	0.898255	0.482	0.00081	0.705725	22.2155	37.542	26.2102
ILMN_1669717	GTF2IRD1	GTF2I repeat domain containing 1	1700012P16Rik, BEN, CREAM1, ESTM9, general transcription factor II I repeat domain-containing 1, GTF3, GTF2I repeat domain containing 1, Gtf2il, hMusTRD1alpha1, MUSTRD1, RBAP2, TFII-IRD1, Tg(Alb1-Myc)166.8Sst, WBS, WBSCR11, WBSCR12, X83320	Nucleus	transcription regulator	IFNA	New IFNa-induced	9569	0.946946	1.64597	1.04986	0.446554	0.0119008	0.889214	19.5676	34.5281	19.7664
ILMN_1782487	GBP1P1	guanylate binding protein 1, interferon-inducible pseudogene 1	guanylate binding protein 1, interferon-inducible pseudogene 1	Other	other	IFNG_GT_2IFNA	New IFNa-induced	400759	0.985693	6.04959	19.2378	0.685992	0.00103244	6.14e-06	11.1212	98.0256	283.925
ILMN_1769705	H3F3C	H3 histone, family 3C	Gm12657, H3 histone, family 3C, H3.5, LOC440093, OTTMUSG00000007855, predicted gene 12657	Other	other	IFNA_IFNG	New IFNa-induced	440093	0.995665	1.9416	1.37731	0.821723	0.000925	0.000128	2046.58	3932.78	2970.24
ILMN_1771003	HAUS4	HAUS augmin-like complex, subunit 4	9430093H08Rik, AU016300, C14orf94, D14Ertd500e, HAUS augmin-like complex, subunit 4, RGD1305288	Cytoplasm	other	IFNA_IFNG	New IFNa-induced	54930	0.99135	1.94983	1.54956	0.75254	0.00865672	0.00255022	163.656	304.033	299.54
ILMN_3200330	HSPA8P5	heat shock 70kDa protein 8 pseudogene 5	heat shock 70kDa protein 8 pseudogene 5	Other	other	IFNA_IFNG	New IFNa-induced	399988	0.99522	1.46856	1.3689	0.81303	0.00100341	0.000611	897.219	1199.02	1371.68
ILMN_3199438	HERC2P8	hect domain and RLD 2 pseudogene 8	hect domain and RLD 2 pseudogene 8	Other	other	IFNA_IFNG	New IFNa-induced	440366	0.987771	1.86404	1.3585	0.706794	0.0133176	0.0412577	96.5618	166.104	145.773
ILMN_1787509	HELZ2	helicase with zinc finger 2, transcriptional coactivator	BC006779, helicase with zinc finger 2, transcriptional coactivator, LOC200213, mKIAA1769, mPDIP1, PDIP-1, PRIC285, RGD1306056	Nucleus	transcription regulator	IFNA_GT_2IFNG	New IFNa-induced	85441	0.995946	9.60154	3.31708	0.827817	4.63e-07	8.82e-06	603.127	5661.13	2083.39
ILMN_1791575	HNRNPLL	heterogeneous nuclear ribonucleoprotein L-like	2510028H02Rik, 2810036L13Rik, AI256697, AI852082, heterogeneous nuclear ribonucleoprotein L-like, HNRPLL, RGD1305861, SRRF	Other	other	IFNA_IFNG	New IFNa-induced	92906	0.98667	3.12961	2.10762	0.694318	0.00365845	0.0184169	56.0022	212.395	104.865
ILMN_2115340	HIST2H4A	histone cluster 2, H4a	FO108, H4, H4 histone, H4/n, H4F2, H4FN, Hist1h4b, HIST2H4, histone cluster 1, H4b, histone cluster 2, H4a, histone H4-like, LOC100912564, X04652	Nucleus	other	IFNA	New IFNa-induced	8370	0.982077	1.62086	0.876848	0.654222	0.00693766	0.218175	67.8704	108.187	62.8371
ILMN_2197846	HADHB	hydroxyacyl-CoA dehydrogenase/3-ketoacyl-CoA thiolase/enoyl-CoA hydratase (trifunctional protein), beta subunit	3-ketoacyl-CoA thiolase, 3-Ketoacyl-CoA Thiolase B, 4930479F15Rik, A hydratase (trifunctional protein), beta subunit, A hydratase (trifunctional protein), ë_ subunit, ECHB, hydroxyacyl-CoA dehydrogenase/3-ketoacyl-CoA thiolase/enoyl-CoA hydratase (trifunctional protein), beta subunit, hydroxyacyl-CoA dehydrogenase/3-ketoacyl-CoA thiolase/enoyl-CoA hydratase (trifunctional protein), ë_ subunit, hy…	Cytoplasm	enzyme	IFNA	New IFNa-induced	3032	0.989863	1.33898	0.916768	0.731567	0.000399	0.572783	151.14	192.139	152.291
ILMN_1786426	IGFLR1	IGF-like family receptor 1	F630003I17Rik, IGF-like family receptor 1, IGF-Like Receptor 1, RGD1563574, TMEM149, U2AF1L4	Plasma Membrane	other	IFNG_GT_2IFNA	New IFNa-induced	79713	0.995745	1.64704	3.53141	0.823368	0.0209062	6.72e-06	222.871	364.321	865.85
ILMN_1680274	IGKV1D-33	immunoglobulin kappa variable 1D-33	immunoglobulin kappa variable 1D-33, immunoglobulin ë¼ variable 1D-33, O8	Extracellular Space	other	IFNA	New IFNa-induced	28896	0.989633	1.51591	1.08912	0.729305	0.0109544	0.33851	104.808	165.993	107.427
ILMN_1652199	IGKV3D-20	immunoglobulin kappa variable 3D-20	A11, A11a, immunoglobulin kappa variable 3D-20, immunoglobulin ë¼ variable 3D-20	Extracellular Space	other	IFNA	New IFNa-induced	28874	0.998655	1.38543	0.89717	0.900026	0.00367014	0.398697	505.8	733.479	438.276
ILMN_1703316	INAFM1	InaF-motif containing 1	2610014I16Rik, InaF-motif containing 1, PRR24	Other	other	IFNA_IFNG	New IFNa-induced	255783	0.994583	1.49383	1.7076	0.801347	0.0170606	0.00325668	317.683	456.438	596.856
ILMN_1656310	IDO1	indoleamine 2,3-dioxygenase 1	IDO, IFN gamma INDUCIBLE INDOLEAMINE 2-3 DIOXYGENASE, IFN ë_ INDUCIBLE INDOLEAMINE 2-3 DIOXYGENASE, INDO, INDOLE 2,3 DIOXYGENASE, Indoleamine 2,3-Dioxygenase, indoleamine 2,3-dioxygenase 1	Cytoplasm	enzyme	IFNG_GT_2IFNA	New IFNa-induced	3620	0.969128	15.8202	62.2127	0.552015	5.42e-05	2.75e-06	29.5853	751.509	1265.53
ILMN_1751034	ITPRIPL2	inositol 1,4,5-trisphosphate receptor interacting protein-like 2	C130081G24, E030018N11Rik, inositol 1,4,5-triphosphate receptor interacting protein-like 2, inositol 1,4,5-trisphosphate receptor interacting protein-like 2, LOC162073, RGD1564255	Other	other	IFNG_GT_2IFNA	New IFNa-induced	162073	0.995152	1.66935	3.66527	0.811871	0.0095588	0.000177	193.671	245.747	884.509
ILMN_1769140	KIAA1958	KIAA1958		Other	other	IFNA	New IFNa-induced	158405	0.961912	2.71454	1.20131	0.510486	0.000757	0.233314	22.8406	70.7052	28.174
ILMN_1761321	KREMEN2	kringle containing transmembrane protein 2	2900054E04Rik, kringle containing transmembrane protein 2, KRM2	Other	other	IFNA_IFNG	New IFNa-induced	79412	0.995927	1.6386	1.48025	0.827857	0.0295374	0.045527	2.5368	15.65	15.1741
ILMN_1766184	LGALS9C	lectin, galactoside-binding, soluble, 9C	lectin, galactoside-binding, soluble, 9C	Other	other	IFNA_GT_2IFNG	New IFNa-induced	654346	0.969704	5.68248	1.83249	0.556298	1.95e-05	0.00300357	22.2655	112.216	47.065
ILMN_3295494	LAP3P2	leucine aminopeptidase 3 pseudogene 2	leucine aminopeptidase 3 pseudogene 2	Other	other	IFNA_IFNG	New IFNa-induced	389386	0.982047	16.7588	22.8041	0.649507	6.04e-06	1.35e-05	41.8134	669.851	1067.26
ILMN_2367671	LIMK2	LIM domain kinase 2	A930024P04RIK, LIM domain kinase 2, LIM motif-containing protein kinase 2, Limk2b, Link2	Cytoplasm	kinase	IFNG_GT_2IFNA	New IFNa-induced	3985	0.973001	1.82059	7.61665	0.587729	0.0346945	5.35e-09	32.0092	65.4178	262.593
ILMN_1801143	LOXHD1	lipoxygenase homology domains 1	1700096C21RIK, 4932417K07, DFNB77, LH2D1, lipoxygenase homology domains 1, LOC100130816, LOC679355, LOC681363, LOC688337, sba	Extracellular Space	other	IFNA	New IFNa-induced	125336	0.954725	1.45874	0.727725	0.475013	0.000749	0.153162	23.5179	27.4052	22.1753
ILMN_1726153	LINC00152	long intergenic non-protein coding RNA 152	C2orf59, long intergenic non-protein coding RNA 152, NCRNA00152	Other	other	IFNA_IFNG	New IFNa-induced	112597	0.989889	2.10739	3.79542	0.733159	0.00412663	0.000597	9.51458	27.6299	55.1272
ILMN_3234142	LINC00623	long intergenic non-protein coding RNA 623	CH17-118O6.2, LOC100509404, LOC101929794, long intergenic non-protein coding RNA 623, RP11-640M9.1	Other	other	IFNA	New IFNa-induced	728855	0.997523	1.38601	1.01823	0.864892	0.00262363	0.815376	742.676	993.187	818.868
ILMN_1796335	LPCAT2	lysophosphatidylcholine acyltransferase 2	1-Acylglycerophosphocholine O-acyltransferase, A330042H22, AYTL1, Aytl1a, lpafat1, LysoPAFAT, lysophosphatidylcholine acyltransferase 2, RGD1563994	Cytoplasm	enzyme	IFNG_GT_2IFNA	New IFNa-induced	54947	0.984409	2.27165	11.1214	0.680393	0.00460616	3.34e-06	83.6938	253.911	710.876
ILMN_1717261	HLA-DRB3	major histocompatibility complex, class II, DR beta 3	DRB1, DRw10, HLA-DR1B, HLA-DR3, HLA-DR3B, HLA-DRB, LOC100294275, major histocompatibility complex, class II, DR beta 3, major histocompatibility complex, class II, DR ë_ 3, MHC CLASS II HLA-DR7-ASSOCIATED GLYCOPROTEIN beta CHAIN, MHC CLASS II HLA-DR7-ASSOCIATED GLYCOPROTEIN ë_ CHAIN, SS1	Cytoplasm	other	IFNA_IFNG	New IFNa-induced	3125	0.98894	1.38098	2.02796	0.720554	0.00314875	1.37e-05	391.137	322.026	1150.93
ILMN_1713156	MSL3	male-specific lethal 3 homolog (Drosophila)	AU018931, male-specific lethal 3 homolog (Drosophila), MSL3-like 1, Msl31, MSL3L1	Nucleus	transcription regulator	IFNA	New IFNa-induced	10943	0.993323	1.58445	0.988013	0.781211	0.00143379	0.904581	325.65	484.909	361.153
ILMN_3244506	CRSP8P	mediator complex subunit 27 pseudogene	mediator complex subunit 27 pseudogene	Other	other	IFNA	New IFNa-induced	441089	0.990389	1.56929	0.925584	0.73815	0.00289582	0.422865	104.048	142.047	112.783
ILMN_1681101	MARCH1	membrane-associated ring finger (C3HC4) 1, E3 ubiquitin protein ligase	2900024D24Rik, BB085186, MARCH-I, membrane-associated ring finger (C3HC4) 1, membrane-associated ring finger (C3HC4) 1, E3 ubiquitin protein ligase, RNF171	Cytoplasm	enzyme	IFNA_IFNG	New IFNa-induced	55016	0.99019	1.54063	1.79987	0.7358	0.0104532	0.00821022	71.2987	127.241	124.924
ILMN_2370336	MS4A4A	membrane-spanning 4-domains, subfamily A, member 4A	4SPAN1, CD20-L1, EG666907, HDCME31P, LOC624461, membrane-spanning 4-domains, subfamily A, member 4A, MS4A4, MS4A7	Other	other	IFNA_GT_2IFNG	New IFNa-induced	51338	0.998994	5.57105	1.57948	0.918813	0.0017393	0.0392244	0.560909	69.7426	17.0195
ILMN_1721035	MS4A6A	membrane-spanning 4-domains, subfamily A, member 6A	1110058E16Rik, 4SPAN3, 4SPAN3.2, AI447446, CD20L3, CDA01, membrane-spanning 4-domains, subfamily A, member 6A, membrane-spanning 4-domains, subfamily A, member 6D, Ms4a11, MS4A6, Ms4a6d, MST090, MSTP090	Other	other	IFNA_IFNG	New IFNa-induced	64231	0.997004	2.73898	1.8401	0.851487	0.000172	0.00160683	812.969	2127.61	1666.14
ILMN_2136089	MT1IP	metallothionein 1I, pseudogene	metallothionein 1I, pseudogene, MT1, MT1I, MTE	Other	other	IFNA_GT_2IFNG	New IFNa-induced	644314	0.958893	5.60636	1.32738	0.496987	0.000103	0.0238006	17.2457	99.4104	28.3366
ILMN_3241692	MICA	MHC class I polypeptide-related sequence A	MHC class I polypeptide-related sequence A, PERB11.1, XXbac-BPG181B23.1	Plasma Membrane	other	IFNA_IFNG	New IFNa-induced	100507436	0.992006	2.18226	1.34513	0.760845	0.000388	0.0392607	67.9793	140.436	94.7199
ILMN_2125562	MOB1A	MOB kinase activator 1A	4022402H07Rik, C2orf6, hMOB1, LOC100366014, MATS1, MOB kinase activator 1A, MOB1, Mob1 homolog 1B, MOB1B, MOB4B, MOBK1B, MOBKL1B	Plasma Membrane	other	IFNA_IFNG	New IFNa-induced	55233	0.995095	1.31863	1.36068	0.811217	0.00245007	0.0327935	140.326	199.525	182.669
ILMN_1798288	MOB3C	MOB kinase activator 3C	AW822253, D130076I06RIK, MOB kinase activator 3C, Mob1 homolog 3C, MOB1E, MOBKL2C	Other	other	IFNA_IFNG	New IFNa-induced	148932	0.995295	2.85801	1.83018	0.814502	2.29e-05	5.81e-05	188.675	493.403	386.135
ILMN_2121207	MVB12A	multivesicular body subunit 12A	1110012M11Rik, CFBP, FAM125A, LOC100507535, multivesicular body subunit 12A	Cytoplasm	other	IFNA_IFNG	New IFNa-induced	93343	0.997463	1.44822	1.3029	0.863345	0.00784943	0.000707	148.795	196.614	215.876
ILMN_1652525	MVB12B	multivesicular body subunit 12B	2610200O14Rik, 2610528K11Rik, AI414895, C9orf28, FAM125B, multivesicular body subunit 12B, RGD1309709	Cytoplasm	other	IFNA	New IFNa-induced	89853	0.979255	2.22874	0.868345	0.625638	0.00257243	0.178701	26.3895	50.6831	27.8412
ILMN_2277537	MUTYH	mutY DNA glycosylase	5730495A01Rik, mutY DNA glycosylase, mutY homolog (E. coli), Mutyha, Mutyhalpha, Mutyhb, Mutyhbeta, Mutyhc, MYH	Nucleus	enzyme	IFNA	New IFNa-induced	4595	0.978512	2.16248	1.31467	0.622992	0.000217	0.379553	7.84306	24.4276	20.6484
ILMN_1810937	MPZ	myelin protein zero	CHM, CMT1, CMT1B, CMT2I, CMT2J, CMT4E, CMTDI3, CMTDID, DSS, GLYCOPROTEIN P0, HMSNIB, MPP, myelin protein zero, P-zero, P0, protein ZERO	Plasma Membrane	other	IFNA	New IFNa-induced	4359	0.975945	1.69012	1.18092	0.604171	0.00335922	0.334937	10.5233	19.2069	18.2362
ILMN_1753877	MYADML2	myeloid-associated differentiation marker-like 2	1110012N22Rik, myeloid-associated differentiation marker-like 2, RGD1311499	Cytoplasm	other	IFNA	New IFNa-induced	255275	0.988273	1.6318	1.06877	0.715283	0.00976495	0.707412	10.5339	22.8297	11.6894
ILMN_1810289	MYOF	myoferlin	2310004N10Rik, 2310051D19Rik, DKFZP564E1616, E030042N20Rik, FER1L3, Myoferlin, RGD1564216	Nucleus	other	IFNG_GT_2IFNA	New IFNa-induced	26509	0.988764	14.3699	37.4767	0.71962	1.4e-05	2.93e-07	9.13331	178.435	552.54
ILMN_1660976	MTMR1	myotubularin related protein 1	AW049210, Myotubularin Related Protein 1	Cytoplasm	phosphatase	IFNA_IFNG	New IFNa-induced	8776	0.976004	1.42239	1.71017	0.600587	0.0483997	0.00531262	11.0394	20.6505	22.9634
ILMN_1710652	MTMR8	myotubularin related protein 8	myotubularin related protein 8	Nucleus	phosphatase	IFNA	New IFNa-induced	55613	0.953781	1.31986	0.734876	0.483126	0.0263059	0.159486	12.0376	17.0112	11.9834
ILMN_2369924	NDUFB6	NADH dehydrogenase (ubiquinone) 1 beta subcomplex, 6, 17kDa	17 Kda, ci, B17, CI, Gm137, NADH dehydrogenase (ubiquinone) 1 beta subcomplex, 6, NADH dehydrogenase (ubiquinone) 1 beta subcomplex, 6, 17kDa, NADH dehydrogenase (ubiquinone) 1 ë_ subcomplex, 6, NADH dehydrogenase (ubiquinone) 1 ë_ subcomplex, 6, 17kDa, NADH UBIQUINONE OXIDOREDUCTASE B17	Cytoplasm	enzyme	IFNA_IFNG	New IFNa-induced	4712	0.994359	2.33211	1.36831	0.797352	0.000914	0.00749427	177.796	431.166	257.529
ILMN_1746148	NRROS	negative regulator of reactive oxygen species	E430025L02Rik, ELLP3030, GARPL1, Lrcc33, LRRC33, negative regulator of reactive oxygen species, RGD1310771, UNQ3030	Cytoplasm	other	IFNA	New IFNa-induced	375387	0.976815	1.4617	1.04314	0.613529	0.00629942	0.685859	72.7331	92.0923	85.04
ILMN_1788768	NCF1	neutrophil cytosolic factor 1	LOC652699, NCF-47K, NCF1A, neutrophil cytosolic factor 1, NOXO2, p47, P47 NADPH subunit, p47-phox, SH3PXD1A	Cytoplasm	enzyme	IFNA	New IFNa-induced	653361	0.97091	1.65102	0.872209	0.568986	0.00110755	0.52685	34.0101	60.4451	30.0392
ILMN_1791925	NFAM1	NFAT activating protein with ITAM motif 1	4921501M20RIK, bK126B4.4, CNAIP, Nfat activating molecule with ITAM motif 1, NFAT activating protein with ITAM motif 1, RGD1308316	Plasma Membrane	transmembrane receptor	IFNA	New IFNa-induced	150372	0.97928	1.9078	0.972829	0.626653	0.0126423	0.912686	13.2698	25.8906	18.9284
ILMN_2310896	NLRP3	NLR family, pyrin domain containing 3	AGTAVPRL, AII, AII/AVP, AVP, C1orf7, CIAS1, CLR1.1, FCAS, FCAS1, FCU, Mmig1, MWS, NALP3, NLR family, pyrin domain containing 3, PYPAF1	Cytoplasm	other	IFNA	New IFNa-induced	114548	0.992247	1.6963	1.17739	0.764114	0.000628	0.131874	212.152	338.585	265.965
ILMN_1691334	NME8	NME/NM23 family member 8	1700056P15Rik, CILD6, NM23-H8, NME/NM23 family member 8, SPTRX2, TXNDC3	Cytoplasm	kinase	IFNA	New IFNa-induced	51314	0.989999	2.07339	0.975867	0.733057	0.00178957	0.781615	70.3224	166.678	62.7412
ILMN_1694887	NPIPB3 (includes others)	nuclear pore complex interacting protein family, member B3	61E3.4, DKFZP564D113, KIAA0220, KIAA0220L, LOC101060564, LOC102725157, NPIP, NPIPB, NPIPB11, NPIPB4, NPIPB5, NPIPL3, nuclear pore complex interacting protein family, member B11, nuclear pore complex interacting protein family, member B3, nuclear pore complex interacting protein family, member B4, nuclear pore complex interacting protein family, member B5	Other	other	IFNA	New IFNa-induced	728888|440345|23117|100132247	0.954293	1.69491	0.986665	0.483718	0.0104954	0.952044	15.869	26.7083	17.3869
ILMN_1710571	PAPD5	PAP associated domain containing 5	5730445M16Rik, 5830428A09, PAP associated domain containing 5, TRF4-2	Nucleus	enzyme	IFNA	New IFNa-induced	64282	0.996076	1.26014	0.911163	0.830221	0.0122124	0.0906284	438.6	524.848	427.42
ILMN_2071446	PI15	peptidase inhibitor 15	CRISP8, P24TI, P25TI, peptidase inhibitor 15, SugarCrisp	Extracellular Space	other	IFNA	New IFNa-induced	51050	0.934751	1.25618	0.723187	0.398761	0.0277608	0.147301	28.5006	34.2546	20.4976
ILMN_1660021	PLIN3	perilipin 3	1300012C15Rik, CSP, M6PRBP1, perilipin 3, PP17, TIP47	Cytoplasm	other	IFNA_IFNG	New IFNa-induced	10226	0.9956	1.27984	1.34162	0.820979	0.00251007	0.00071	1137.43	1342.25	1737.48
ILMN_1779037	PDC	phosducin	33DPTP, MEKA, PHD, PhLOP, PhLP, phosducin, Rod photoreceptor, Rpr-1	Cytoplasm	other	IFNA	New IFNa-induced	5132	0.973876	1.86364	1.2777	0.585961	0.0106013	0.135723	11.8653	24.221	18.4745
ILMN_1672366	PIGY	phosphatidylinositol glycan anchor biosynthesis, class Y	1810008A14Rik, 2610022G08Rik, AI847956, LOC100365921, phosphatidylinositol glycan anchor biosynthesis, class Y, phosphatidylinositol glycan anchor biosynthesis, class Y-like, Pigyl, PREY, rCG31672-like	Plasma Membrane	other	IFNA	New IFNa-induced	84992	0.99597	2.39363	1.09426	0.828095	0.000223	0.309452	405.912	877.045	493.401
ILMN_1667711	PLA2G16	phospholipase A2, group XVI	ADPLA, C78643, H-REV107-1, HRASLS3, HREV107, HREV107-3, HRSL3, MLP-3, phospholipase A2, group XVI	Nucleus	enzyme	IFNA	New IFNa-induced	11145	0.990733	2.30247	0.849179	0.743511	0.00731744	0.146597	72.1279	150.309	73.0613
ILMN_1688279	PVRIG	poliovirus receptor related immunoglobulin domain containing	C7orf15, Gm36869, poliovirus receptor related immunoglobulin domain containing, predicted gene, 36869	Other	other	IFNA	New IFNa-induced	79037	0.996204	1.32625	0.889296	0.833114	0.0196047	0.112853	257.316	294.064	273.72
ILMN_2179652	PRELID1	PRELI domain containing 1	2610524G07Rik, CGI-106, PRELI, PRELI domain containing 1, PX19, RGD1308082, SBBI12	Cytoplasm	other	IFNA_IFNG	New IFNa-induced	27166	0.981454	1.46665	1.64094	0.649417	4.62e-05	0.00819701	115.913	149.024	217.079
ILMN_3223317	PRELID1P1	PRELI domain containing 1 pseudogene 1	PRELI domain containing 1 pseudogene 1	Other	other	IFNA_IFNG	New IFNa-induced	728666	0.988932	1.86891	1.49533	0.720084	0.015792	0.0207998	76.5504	125.991	141.414
ILMN_1675852	PSMA6P1	proteasome (prosome, macropain) subunit, alpha type, 6 pseudogene 1	proteasome (prosome, macropain) subunit, alpha type, 6 pseudogene 1, proteasome (prosome, macropain) subunit, ë± type, 6 pseudogene 1, PSMA6-LIKE, PSMA6P, PSMA6Y	Other	other	IFNA_IFNG	New IFNa-induced	64596	0.995594	1.73028	1.35082	0.820487	0.00047	0.0123192	662.371	1030.75	1019.28
ILMN_3306672	PATL2	protein associated with topoisomerase II homolog 2 (yeast)	4930424G05Rik, hPat1a, Pat1a, protein associated with topoisomerase II homolog 2 (yeast)	Cytoplasm	translation regulator	IFNA	New IFNa-induced	197135	0.989873	1.34842	1.02361	0.731507	0.00482302	0.732799	119.399	170.698	116.086
ILMN_1728844	PTPRN2	protein tyrosine phosphatase, receptor type, N polypeptide 2	4930425H11RIK, IA-2, IA-2beta, Ia2 ë_, IAR, ICAAR, KIAA0387, mKIAA0387, phogrin, PHOL, protein tyrosine phosphatase, receptor type, N polypeptide 2, PTP-NP, PTPNE6, PTPRN2 isoform 1, PTPRP, R-PTP-N2, TRANSMEMBRANE-type protein TYROSINE PHOSPHATASE II	Plasma Membrane	phosphatase	IFNA	New IFNa-induced	5799	0.99685	1.3914	0.880955	0.847601	0.0320685	0.101154	10.0043	21.1254	7.33142
ILMN_2411559	PUS1	pseudouridylate synthase 1	A730013B20RIK, MLASA1, MPUS1, mPus1p, pseudouridine synthase 1, pseudouridylate synthase 1, Pus1p	Nucleus	enzyme	IFNA	New IFNa-induced	80324	0.950231	2.92743	1.375	0.466874	0.0124103	0.419503	21.359	60.2447	31.7021
ILMN_3253787	LOC100128274	putative p150	Gm3469, predicted gene 3469, putative p150	Other	other	IFNA_GT_2IFNG	New IFNa-induced	100128274	0.990966	6.922	3.44298	0.746632	8.38e-06	4.48e-06	82.2961	625.011	267.796
ILMN_1742901	RSPH10B/RSPH10B2	radial spoke head 10 homolog B (Chlamydomonas)	4930526H21Rik, LOC285927, radial spoke head 10 homolog B (Chlamydomonas), radial spoke head 10 homolog B2 (Chlamydomonas), RGD1311893, RSPH10B2, RSPH10B	Extracellular Space	other	IFNA	New IFNa-induced	222967|728194	0.981951	1.28411	1.06385	0.660717	0.0116964	0.851166	19.2811	28.4759	14.765
ILMN_2148668	RCBTB2	regulator of chromosome condensation (RCC1) and BTB (POZ) domain containing protein 2	2610028E02Rik, 2810420M18Rik, AI448345, AW240694, CHC1L, RC/BTB2, RCC1-LIKE G EXCHANGING FACTOR RLG, regulator of chromosome condensation (RCC1) and BTB (POZ) domain containing protein 2, RLG	Cytoplasm	other	IFNA	New IFNa-induced	1102	0.990272	2.07535	1.09877	0.737026	1.5e-05	0.428658	253.279	521.88	293.596
ILMN_1778629	RTEL1	regulator of telomere elongation helicase 1	AI451565, AW540478, C20orf41, DKCA4, DKCB5, NHL, PFBMFT3, regulator of telomere elongation helicase 1, RGD1306721, RTEL	Nucleus	enzyme	IFNA	New IFNa-induced	51750	0.950145	1.38111	0.836504	0.454374	0.0336833	0.350902	15.9433	21.6751	15.7976
ILMN_1742272	REN	renin	D19352, HNFJ2, RATRENAA, Ren-A, Ren1, Ren1c, Ren1d, RENAA, Renin, renin 1 structural, Rn-1, Rnr	Extracellular Space	peptidase	IFNA	New IFNa-induced	5972	0.988357	1.55573	0.941431	0.715416	0.0220033	0.591005	7.9844	19.6563	6.37422
ILMN_1685228	RHOXF2/RHOXF2B	Rhox homeobox family, member 2	CT107, PEPP-2, Rhox homeobox family, member 2, Rhox homeobox family, member 2B, RHOXF2, RHOXF2B, THG1	Nucleus	transcription regulator	IFNA	New IFNa-induced	727940|84528	0.982691	1.60821	0.820944	0.661094	0.0235304	0.228196	11.1301	19.7412	8.83267
ILMN_1730628	RNASE2	ribonuclease, RNase A family, 2 (liver, eosinophil-derived neurotoxin)	EAR, Ear11, Ear5, ECP, EDN, Eosinophil-derived neurotoxin, mR5, NONSECRETORY RIBONUCLEASE, R1, R7, RAF3, Raf4, Ribonuclease 2, ribonuclease, RNase A family, 2 (liver, eosinophil-derived neurotoxin), ribonuclease, RNase A family, 2A (liver, eosinophil-derived neurotoxin), ribonuclease, RNase A family, 2B (liver, eosinophil-derived neurotoxin), RNASE U, RNase UpI-2, Rnase2a, Rnase2b, Rnase3, RNS2	Cytoplasm	enzyme	IFNA_IFNG	New IFNa-induced	6036	0.993097	1.68225	1.83829	0.77652	0.00398426	0.00156169	131.019	164.179	307.932
ILMN_1777660	RNF144A	ring finger protein 144A	KIAA0161, RGD1561737, ring finger protein 144A, RNF144, UBCE7IP4, UIP4	Nucleus	other	IFNA_IFNG	New IFNa-induced	9781	0.992642	2.6466	1.49161	0.769433	3.52e-05	0.000253	102.19	259.051	158.337
ILMN_1674891	RNF213	ring finger protein 213	6030403J01, ALO17, C17ORF27, D11Ertd759e, FRAG-6, KIAA1554, KIAA1618, LOC100287062, mKIAA1554, MYMY2, MYSTR, NET57, RGD1308168, ring finger protein 213	Cytoplasm	enzyme	IFNA_GT_2IFNG	New IFNa-induced	57674	0.941574	9.41107	4.32192	0.417527	0.000233	1.35e-05	27.1951	251.682	117.098
ILMN_3304219	RBMS2P1	RNA binding motif, single stranded interacting protein 2 pseudogene 1	RBMS2P, RNA binding motif, single stranded interacting protein 2 pseudogene 1	Other	other	IFNA	New IFNa-induced	643427	0.966275	2.55676	0.957869	0.540441	0.000122	0.806288	14.1768	38.4133	13.0812
ILMN_1798827	SRBD1	S1 RNA binding domain 1	AI461933, C85414, D530025C17Rik, RGD1562788, S1 RNA binding domain 1	Other	other	IFNA	New IFNa-induced	55133	0.993705	1.73353	0.917212	0.786508	0.000801	0.523593	114.253	172.923	126.969
ILMN_1776157	SEPT4	septin 4	ARTS, Bh5, BRADEION, Bradeion beta, Bradeion ë_, Brain protein H5, CE5B3, Cerebral protein-7, H5, hCDCREL-2, hucep-7, MART, OTTMUSG00000001265, PNUTL2, SEP4, septin 4	Cytoplasm	enzyme	IFNG_GT_2IFNA	New IFNa-induced	5414	0.962883	5.59219	19.4642	0.518971	0.000857	9.77e-06	22.9525	174.93	336.272
ILMN_1669122	SERPINB9P1	serpin peptidase inhibitor, clade B (ovalbumin), member 9, pseudogene 1	MGC39372, serpin peptidase inhibitor, clade B (ovalbumin), member 9, pseudogene 1, SERPINB9P	Other	other	IFNA	New IFNa-induced	221756	0.986799	2.97006	1.11565	0.697677	0.00342135	0.422305	9.00805	41.0092	12.7661
ILMN_1781085	STAP1	signal transducing adaptor family member 1	AI586015, BRDG1, RGD1311584, signal transducing adaptor family member 1	Cytoplasm	other	IFNA_IFNG	New IFNa-induced	26228	0.996104	3.68328	2.01414	0.830638	0.00608949	0.0306341	7.4725	52.2036	25.2448
ILMN_3235657	SRGAP2B	SLIT-ROBO Rho GTPase activating protein 2B	LOC101060664, SLIT-ROBO Rho GTPase activating protein 2B, SRGAP2L, SRGAP2P2	Other	other	IFNA	New IFNa-induced	647135	0.983921	4.58261	1.36161	0.675565	0.000125	0.211928	20.8621	92.4614	29.0409
ILMN_1799103	SNRPB	small nuclear ribonucleoprotein polypeptides B and B1	AL024368, AU018828, CCMS, COD, D10Mgi26, SM-B, Sm-B/B', SM11, small nuclear ribonucleoprotein B, small nuclear ribonucleoprotein polypeptides B and B1, Smb'/b, SmB/SmB', SNRNP-B, SNRPB1	Nucleus	other	IFNA	New IFNa-induced	6628	0.996257	1.25232	1.11459	0.834325	0.021913	0.0696451	474.727	544.784	598.322
ILMN_1755843	SLC26A8	solute carrier family 26 (anion exchanger), member 8	solute carrier family 26 (anion exchanger), member 8, solute carrier family 26, member 8, SPGF3, TAT1	Plasma Membrane	transporter	IFNA_IFNG	New IFNa-induced	116369	0.981777	2.35475	4.20602	0.646109	0.0162017	0.000218	42.6701	165.511	125.181
ILMN_1709817	SLC35A5	solute carrier family 35, member A5	1010001J06Rik, AU021179, BB097433, D16Ertd450e, D730043G07RIK, RGD1564361, solute carrier family 35, member A5	Other	transporter	IFNA	New IFNa-induced	55032	0.982609	1.30622	1.16436	0.657295	0.0243464	0.225333	138.132	159.501	195.847
ILMN_1707077	SORT1	sortilin 1	2900053A11Rik, AI852375, Glycoprotein 95, Gp95, LDLCQ6, NT3, NTR3, Nts3, Ntsr3, Sortilin, sortilin 1	Plasma Membrane	G-protein coupled receptor	IFNG_GT_2IFNA	New IFNa-induced	6272	0.99697	1.90706	6.63714	0.850453	0.0327989	1.44e-06	89.0231	181.674	654.606
ILMN_2187058	SP140L	SP140 nuclear body protein-like	LOC93349, SP140 nuclear body protein-like	Other	other	IFNA	New IFNa-induced	93349	0.975757	2.06532	1.37201	0.599507	0.0360933	0.0554219	12.3189	35.9851	18.2987
ILMN_1665049	SPG11	spastic paraplegia 11 (autosomal recessive)	6030465E24Rik, A330015I11, C530005A01Rik, FLJ21439, KIAA1840, LOC100505100, RGD1562529, spastic paraplegia 11, spastic paraplegia 11 (autosomal recessive)	Cytoplasm	other	IFNA	New IFNa-induced	80208	0.995669	1.27036	0.940181	0.82248	0.000301	0.476642	383.741	487.59	366.776
ILMN_1694305	SMS	spermine synthase	AI427066, ENSMUSG00000067829, Gm14680, Gy, gyro, MRSR, OTTMUSG00000017637, predicted gene 14680, SPERMIDINE AMINOPROPYLTRANSFERASE, Spermine synthase, SpmST, SPMSY, SpS, SRS	Cytoplasm	enzyme	IFNA	New IFNa-induced	6611	0.997386	1.39902	1.02699	0.86099	0.000325	0.532326	428.171	563.3	474.864
ILMN_2089329	SPRY2	sprouty RTK signaling antagonist 2	hSPRY2, sprouty homolog 2 (Drosophila), sprouty RTK signaling antagonist 2, sprouty2	Plasma Membrane	other	IFNA	New IFNa-induced	10253	0.988113	1.7097	0.95781	0.716962	0.0191283	0.300153	6.9357	19.2232	3.0112
ILMN_1707815	SDHAP1	succinate dehydrogenase complex, subunit A, flavoprotein pseudogene 1	SDHAL1, SDHALP1, succinate dehydrogenase complex, subunit A, flavoprotein pseudogene 1	Other	other	IFNA	New IFNa-induced	255812	0.967989	1.67278	1.26751	0.545819	0.0248778	0.192412	30.2746	53.5903	39.3642
ILMN_1791356	SYCE1	synaptonemal complex central element protein 1	4933406J07Rik, C10orf94, CT76, synaptonemal complex central element protein 1	Nucleus	other	IFNA	New IFNa-induced	93426	0.974201	1.4835	0.889749	0.595348	0.0149351	0.652795	9.66938	19.0006	12.0129
ILMN_1717025	SSX4/SSX4B	synovial sarcoma, X breakpoint 4	CT5.4, SSX4, SSX4B, Ssxb2, synovial sarcoma, X breakpoint 4, synovial sarcoma, X breakpoint 4B, synovial sarcoma, X member B, breakpoint 2	Nucleus	other	IFNA	New IFNa-induced	548313|6759	0.976103	1.79327	0.97214	0.605586	0.00455857	0.908943	20.608	38.3252	19.163
ILMN_1747883	TACR1	tachykinin receptor 1	neurokinin substype 1 receptor, NEUROKININ-1 receptor, Nk1 Receptor, NK1R, NKIR, SPR, TAC1R, tachykinin receptor 1	Plasma Membrane	G-protein coupled receptor	IFNA	New IFNa-induced	6869	0.993616	1.54742	1.2124	0.78588	0.00556869	0.318497	7.5533	16.9461	11.8382
ILMN_1750321	TRANK1	tetratricopeptide repeat and ankyrin repeat containing 1	A230061D21RIK, C030048J01RIK, Gm187, KIAA0342, LBA1, RGD1563130, tetratricopeptide repeat and ankyrin repeat containing 1	Nucleus	transcription regulator	IFNA_IFNG	New IFNa-induced	9881	0.995181	3.39107	2.33468	0.812443	3.55e-05	7.98e-06	263.666	842.385	704.407
ILMN_1676555	TTC26	tetratricopeptide repeat domain 26	9330141E21RIK, 9430097H08Rik, DYF13, tetratricopeptide repeat domain 26	Extracellular Space	other	IFNA_IFNG	New IFNa-induced	79989	0.988637	3.82742	6.05126	0.717051	0.0126708	0.00199346	6.80569	66.5496	86.5672
ILMN_1692464	TTC38	tetratricopeptide repeat domain 38	9030019H09, FLJ20699, LL22NC03-5H6.5, RGD1306041, tetratricopeptide repeat domain 38	Cytoplasm	other	IFNA_IFNG	New IFNa-induced	55020	0.993989	2.35621	1.34802	0.790936	0.00075	0.0312678	134.162	287.844	185.736
ILMN_1690939	TYMP	thymidine phosphorylase	2900072D10Rik, ECGF, ECGF1, GLIOSTATIN, hPD-ECGF, MEDPS1, MNGIE, MTDPS1, PD-ECGF, Pdgfec, thymidine phosphorylase, TP	Extracellular Space	growth factor	IFNA_IFNG	New IFNa-induced	1890	0.984868	5.67197	4.45924	0.674725	6.97e-06	1.39e-05	55.6334	280.407	305.983
ILMN_1776125	TRK-TTT3-4	transfer RNA-Lys (TTT) 3-4	transfer RNA-Lys (TTT) 3-4, TRK1, TRNAK1	Other	other	IFNA	New IFNa-induced	7206	0.985732	1.57443	1.13212	0.684198	0.0221873	0.507218	65.5941	97.3408	86.2475
ILMN_1791507	TMEM106A	transmembrane protein 106A	0610008L10RIK, AI043106, BC022145, FLJ77644, RGD1309043, transmembrane protein 106A	Cytoplasm	other	IFNA	New IFNa-induced	113277	0.957782	1.47323	0.994369	0.489035	0.0225077	0.960059	24.5952	43.806	19.9856
ILMN_2318459	TMEM8B	transmembrane protein 8B	4930500O05Rik, C9orf127, NAG-5, NGX6, RGD1310012, transmembrane protein 8B	Plasma Membrane	other	IFNA	New IFNa-induced	51754	0.962658	1.73224	0.939491	0.516185	0.0159531	0.709994	22.606	37.6271	22.9691
ILMN_1651506	TGS1	trimethylguanosine synthase 1	D4Ertd800e, KW2, NCOA6IP, PIMT, PIPMT, trimethylguanosine synthase 1, trimethylguanosine synthase homolog (S. cerevisiae)	Nucleus	enzyme	IFNA	New IFNa-induced	96764	0.971685	1.26393	1.30997	0.573184	0.021466	0.258204	16.6764	22.5	21.1667
ILMN_1660261	TDRD6	tudor domain containing 6	AB097085, bA446F17.4, CT41.2, NY-CO-45, SPATA36, TDR2, tudor domain containing 6	Cytoplasm	other	IFNA	New IFNa-induced	221400	0.972373	1.37492	0.799727	0.576792	0.00670749	0.23982	18.19	28.26	11.0654
ILMN_1651872	UBIAD1	UbiA prenyltransferase domain containing 1	1200002M06Rik, AI426463, AW320947, RGD1309588, SCCD, TERE1, UbiA prenyltransferase domain containing 1	Nucleus	enzyme	IFNA	New IFNa-induced	29914	0.996928	2.78887	1.34805	0.849564	0.000966	0.0890772	88.2685	220.745	140.219
ILMN_3248928	UBN2	ubinuclein 2	2900060J04Rik, 6030408G03Rik, BC060116, D130059P03Rik, FLJ25778, mKIAA2030, RGD1310722, ubinuclein 2	Nucleus	other	IFNA_IFNG	New IFNa-induced	254048	0.995618	1.44817	2.11561	0.821066	0.0298678	0.00361223	63.2379	89.1665	147.944
ILMN_3278642	UNC93B2	unc-93 homolog B2 pseudogene (C. elegans)	unc-93 homolog B2 pseudogene (C. elegans), UNC93B2P	Other	other	IFNA	New IFNa-induced	641922	0.956113	2.3827	1.3196	0.486231	0.00108068	0.197966	13.9577	37.0065	18.9928
ILMN_3236463	UNC93B3	unc-93 homolog B3 pseudogene (C. elegans)	unc-93 homolog B3 pseudogene (C. elegans), UNC93B3P	Other	other	IFNA	New IFNa-induced	285296	0.96916	6.06133	1.46122	0.555931	4.37e-07	0.113782	20.5733	94.2716	43.9769
ILMN_3219806	UNC93B4	unc-93 homolog B4 pseudogene (C. elegans)	unc-93 homolog B4 pseudogene (C. elegans)	Other	other	IFNA_GT_2IFNG	New IFNa-induced	643384	0.997602	4.4841	1.70967	0.866885	1.78e-06	0.000151	577.938	2342.88	1112.15
ILMN_1652164	UNC93B5	unc-93 homolog B5 pseudogene (C. elegans)	unc-93 homolog B5 pseudogene (C. elegans)	Other	other	IFNA_IFNG	New IFNa-induced	729196	0.995243	3.529	1.7767	0.813931	0.000908	0.0126268	7.45171	41.487	21.5432
ILMN_1807114	UNC93B6	unc-93 homolog B6 pseudogene (C. elegans)	unc-93 homolog B6 pseudogene (C. elegans)	Other	other	IFNA	New IFNa-induced	255620	0.948375	4.42992	1.16728	0.443144	0.000359	0.558516	16.2748	77.5119	24.3365
ILMN_1782753	LOC153684	uncharacterized LOC153684	uncharacterized LOC153684	Other	other	IFNA_IFNG	New IFNa-induced	153684	0.989383	2.14652	2.06736	0.724855	0.00124485	0.0105581	53.064	111.425	107.922
ILMN_1773553	FLJ46906	uncharacterized LOC441172	uncharacterized LOC441172	Other	other	IFNA	New IFNa-induced	441172	0.99037	2.13661	0.957654	0.740865	0.00183162	0.679717	9.3249	24.3799	11.5254
ILMN_1745599	FLJ32255	uncharacterized LOC643977	uncharacterized LOC643977	Other	other	IFNA_IFNG	New IFNa-induced	643977	0.988409	2.66036	3.15369	0.713076	0.00112048	0.000225	72.9998	200.099	209.836
ILMN_3249715	LOC729609	uncharacterized LOC729609	uncharacterized LOC729609	Other	other	IFNA	New IFNa-induced	729609	0.985988	1.47635	0.735071	0.688232	0.0415257	0.0511062	17.4413	26.222	12.8033
ILMN_2216838	DKFZP586I1420	uncharacterized protein DKFZp586I1420	uncharacterized protein DKFZp586I1420	Other	other	IFNA_IFNG	New IFNa-induced	222161	0.990102	1.27924	1.40287	0.735289	0.0048796	0.00477264	113.735	149.652	154.778
ILMN_1686645	UTP14C	UTP14, U3 small nucleolar ribonucleoprotein, homolog C (yeast)	2700066J21Rik, 4932411L21Rik, jsd, KIAA0266, LOC102551819, U3 small nucleolar RNA-associated protein 14 homolog B-like, UTP14, U3 small nucleolar ribonucleoprotein, homolog B (yeast), UTP14, U3 small nucleolar ribonucleoprotein, homolog C (yeast), UTP14B	Nucleus	other	IFNA	New IFNa-induced	9724	0.991213	1.46207	1.11176	0.749606	0.00306885	0.186526	75.409	101.952	92.4636
ILMN_1773868	ZRSR2	zinc finger (CCCH type), RNA-binding motif and serine/arginine rich 2	5031411E02Rik, A230052C13Rik, C77286, RGD1559763, U2AF1-RS2, U2AF1L2, URP, ZC3H22, zinc finger (CCCH type), RNA-binding motif and serine/arginine rich 2	Nucleus	other	IFNA	New IFNa-induced	8233	0.997013	1.38264	1.11421	0.852473	0.000989	0.234071	320.961	462.95	340.701
ILMN_1669094	ZNF672	zinc finger protein 672	4930488P06RIK, 4930511N19Rik, Zfp672, zinc finger protein 672	Other	other	IFNA_IFNG	New IFNa-induced	79894	0.990457	1.3322	1.58482	0.739756	0.00464537	0.00390666	129.387	149.082	246.988
ILMN_1708632	ZNF771	zinc finger protein 771	DSC43, G630024C07Rik, Zfp771, zinc finger protein 771	Other	other	IFNA	New IFNa-induced	51333	0.96861	1.40239	1.00205	0.551091	0.0162311	0.993763	19.5759	30.1605	18.7992
ILMN_2154052	KDSR	3-ketodihydrosphingosine reductase	3-ketodihydrosphingosine reductase, 6330410P18RIK, 9430079B08Rik, DHSR, FVT1, SDR35C1	Plasma Membrane	enzyme	IFNG	New IFNg-induced	2531	0.992824	0.965932	4.75123	0.772203	0.862676	3.46e-05	82.5777	75.9683	415.592
ILMN_1686370	PHYKPL	5-phosphohydroxy-L-lysine phospho-lyase	2900006B13Rik, 5-phosphohydroxy-L-lysine phospho-lyase, AGXT2L2, alanine--glyoxylate aminotransferase 2-like 2-like, LOC100910122, PHLU	Cytoplasm	enzyme	IFNG	New IFNg-induced	85007	0.984478	1.30541	1.39452	0.671423	0.320582	0.00579698	20.8097	32.8058	29.9857
ILMN_1723436	PFKFB2	6-phosphofructo-2-kinase/fructose-2,6-biphosphatase 2	4930568D07Rik, 6-phosphofructo-2-kinase/fructose-2,6-biphosphatase 2, PFK-2/FBPase-2, RH2K	Cytoplasm	kinase	IFNG	New IFNg-induced	5208	0.996998	0.804306	3.01602	0.850917	0.230375	0.00273806	8.06093	4.50193	34.724
ILMN_1653292	PFKFB4	6-phosphofructo-2-kinase/fructose-2,6-biphosphatase 4	6-phosphofructo-2-kinase/fructose-2,6-biphosphatase 4, C230090D14	Cytoplasm	kinase	IFNA_IFNG	New IFNg-induced	5210	0.997418	1.28435	1.41457	0.862045	0.0250189	0.0142489	599.914	730.739	880.041
ILMN_3200414	ARPC3P5	actin related protein 2/3 complex, subunit 3 pseudogene 5	actin related protein 2/3 complex, subunit 3 pseudogene 5	Other	other	IFNG	New IFNg-induced	441131	0.997426	1.10139	1.25668	0.862208	0.190404	0.0206338	1033.98	1098.76	1328.13
ILMN_2338038	AK4	adenylate kinase 4	adenylate kinase 4, AK3, Ak3l, AK3L1, AK3L2, D4Ertd274e, gtp:amp phosphotransferase, mitochondrial	Cytoplasm	kinase	IFNG	New IFNg-induced	205	0.970605	1.23133	2.13413	0.563401	0.504309	0.00269517	19.0294	23.9534	46.3122
ILMN_2403906	ARFIP1	ADP-ribosylation factor interacting protein 1	2310030I10Rik, ADP-ribosylation factor interacting protein 1, Arfaptin, arfaptin 1, AW123087, D3Ertd598e, HSU52521, LOC102724121, LOC60382	Cytoplasm	other	IFNG	New IFNg-induced	27236	0.990613	0.868999	1.80307	0.74363	0.20965	0.00384589	182.908	148.267	364.753
ILMN_1797964	ARL6IP6	ADP-ribosylation factor-like 6 interacting protein 6	2310057C01Rik, 2610529A11Rik, ADP-ribosylation factor-like 6 interacting protein 6, AIP-6, MGC33864, PFAAP1	Other	other	IFNG	New IFNg-induced	151188	0.992848	1.21222	1.38292	0.773163	0.0592915	0.00166135	184.553	254.279	226.226
ILMN_1812552	ACER3	alkaline ceramidase 3	1110057L18Rik, 5430429L08Rik, alkaline ceramidase 3, APHC, AV015045, PHCA, RGD1561254	Cytoplasm	enzyme	IFNG	New IFNg-induced	55331	0.992861	0.892567	1.43495	0.773834	0.277433	0.0249376	134.172	122.102	193.557
ILMN_1753370	ABTB2	ankyrin repeat and BTB (POZ) domain containing 2	ABTB2A, ankyrin repeat and BTB (POZ) domain containing 2, AW539457, BPOZ-2, BTBD22, CCA3, DKFZp586C1619	Nucleus	other	IFNA_IFNG	New IFNg-induced	25841	0.994499	2.31644	3.25312	0.803711	0.00745716	0.000232	2.89216	24.047	35.3749
ILMN_1799848	ANKRD22	ankyrin repeat domain 22	5430429D21Rik, ankyrin repeat domain 22, D19Ertd675e	Nucleus	transcription regulator	IFNG_GT_2IFNA	New IFNg-induced	118932	0.987942	13.6213	93.9312	0.711889	0.00527842	5.91e-06	4.92943	348.367	1182.78
ILMN_1670609	ATOX1	antioxidant 1 copper chaperone	AI256639, antioxidant 1 copper chaperone, ATX1, ATX1 (antioxidant protein 1) homolog 1 (yeast), HAH1	Cytoplasm	transporter	IFNA_IFNG	New IFNg-induced	475	0.991785	1.27688	1.39324	0.758342	0.0118516	0.00779304	127.774	146.748	201.74
ILMN_1750051	AMER1	APC membrane recruitment protein 1	2810002O09RIK, APC membrane recruitment 1, APC membrane recruitment protein 1, AW492303, FAM123B, OSCS, RGD1560322, WTX	Plasma Membrane	other	IFNG	New IFNg-induced	139285	0.978863	1.35752	1.65346	0.624578	0.0820914	0.00610439	28.221	36.0638	53.235
ILMN_1763000	ADAP2	ArfGAP with dual PH domains 2	ArfGAP with dual PH domains 2, cent-b, CENTA2, HSA272195	Cytoplasm	other	IFNA_IFNG	New IFNg-induced	55803	0.991388	2.08904	1.64517	0.75191	0.0059123	0.000411	118.789	213.43	243.496
ILMN_1786357	ARAP1	ArfGAP with RhoGAP domain, ankyrin repeat and PH domain 1	2410002L19Rik, ArfGAP with RhoGAP domain, ankyrin repeat and PH domain 1, CENTD2, KIAA0782, mKIAA0782	Cytoplasm	other	IFNG	New IFNg-induced	116985	0.979873	0.864662	1.87124	0.630727	0.18387	0.0100524	144.331	132.09	269.976
ILMN_3194508	ASAP2	ArfGAP with SH3 domain, ankyrin repeat and PH domain 2	6530401G17RIK, AMAP2, ArfGAP with SH3 domain, ankyrin repeat and PH domain 2, CENTB3, DDEF2, Development and differentiation enhancing factor 2, Gm1523, Gm592, PAG3, PAP, Pap Alpha, Pap-ë±, SHAG1	Nucleus	other	IFNG	New IFNg-induced	8853	0.985748	0.749902	1.93689	0.684632	0.07499	0.000103	16.8759	16.9444	27.3476
ILMN_2395711	ARRB2	arrestin, beta 2	AI326910, ARB2, ARR2, Arrestin 2, Arrestin ë_ 2, arrestin, beta 2, arrestin, ë_ 2, Arrestin-3, AW122872, BARR2, BARRES, beta-Arrestin 2, ë_-Arrestin 2	Cytoplasm	other	IFNG	New IFNg-induced	409	0.991934	0.922888	1.51335	0.758738	0.594056	0.00329811	342.756	333.394	534.412
ILMN_1694966	ASGR2	asialoglycoprotein receptor 2	ASGP-R, ASGP-R2, ASGPR H2B, Asgr, asialoglycoprotein receptor 2, CLEC4H2, HBXBP, HL-2, L-H2	Plasma Membrane	transmembrane receptor	IFNG	New IFNg-induced	433	0.987865	1.29358	1.8448	0.709241	0.0829576	0.000413	30.0658	32.4958	72.9401
ILMN_2167426	ASPHD2	aspartate beta-hydroxylase domain containing 2	2900006N09Rik, 9230106G13Rik, aspartate beta-hydroxylase domain containing 2, aspartate ë_-hydroxylase domain containing 2, RGD1306020	Other	enzyme	IFNA_IFNG	New IFNg-induced	57168	0.966968	1.7152	1.98231	0.540506	0.0134339	0.00523542	22.4286	35.5135	55.4604
ILMN_1751086	ATL3	atlastin GTPase 3	4633402C03Rik, 5730596K20RIK, AI465397, atlastin GTPase 3, AW228836, DKFZp564J0863, HSN1F, LOC283241, RGD1309871	Cytoplasm	other	IFNA_IFNG	New IFNg-induced	25923	0.981317	2.32302	1.6904	0.642055	0.0112826	0.00205056	40.657	88.4489	86.1844
ILMN_1752393	ATOH7	atonal bHLH transcription factor 7	atonal bHLH transcription factor 7, atonal homolog 7 (Drosophila), bHLHa13, Math5, NCRNA, PHPVAR, RNANC	Other	other	IFNG	New IFNg-induced	220202	0.983115	1.19372	1.50269	0.659854	0.459824	0.0214506	9.65253	11.4851	19.5198
ILMN_2089073	ATP9A	ATPase, class II, type 9A	Atpase iia, ATPase, class II, type 9A, ATPIIA, IIa, KIAA0611	Cytoplasm	transporter	IFNG	New IFNg-induced	10079	0.996144	0.896882	1.30132	0.831708	0.280452	0.0147889	74.8535	56.2536	120.734
ILMN_1795826	ATP6V0D1	ATPase, H+ transporting, lysosomal 38kDa, V0 subunit d1	Ac39, AI267038, ATP6D, ATP6DV, ATPase, H+ transporting, lysosomal 38kDa, V0 subunit d1, ATPase, H+ transporting, lysosomal V0 subunit D1, LOC100132855, P39, VATX, VMA6, VPATPD	Cytoplasm	transporter	IFNG	New IFNg-induced	9114	0.992755	1.08394	1.36974	0.771212	0.228069	0.00820242	529.146	522.354	807.77
ILMN_1661646	BANK1	B-cell scaffold protein with ankyrin repeats 1	A530094C12RIK, AI451642, AVIEF, B-cell scaffold protein with ankyrin repeats 1, BANK, LRRGT00104	Extracellular Space	other	IFNG	New IFNg-induced	55024	0.969655	1.18929	1.92339	0.56093	0.434781	0.000231	31.6538	44.1277	50.1573
ILMN_1733666	BLOC1S6	biogenesis of lysosomal organelles complex-1, subunit 6, pallidin	biogenesis of lysosomal organelles complex-1, subunit 6, pallidin, BLOC-1, BLOS6, HPS9, PA, PALLID, Pallidin, PLDN, Stx13bp1	Cytoplasm	other	IFNG	New IFNg-induced	26258	0.995124	0.920522	1.62509	0.811307	0.381969	0.000857	213.616	204.328	337.916
ILMN_2299045	BMP2K	BMP2 inducible kinase	4933417M22Rik, AA673486, AV128808, BIKE, BMP-2 inducible kinase, HRIHFB2017, LOC289485	Nucleus	kinase	IFNG	New IFNg-induced	55589	0.99119	0.855422	1.71152	0.749381	0.0705467	0.000769	95.9752	92.5839	135.474
ILMN_2185845	BRSK1	BR serine/threonine kinase 1	BR serine/threonine kinase 1, Gm1100, hSAD1, KIAA1811, MGC99905, RGD1563268, SAD-B	Cytoplasm	kinase	IFNA_IFNG	New IFNg-induced	84446	0.990843	2.38084	1.86589	0.746139	0.000139	0.000292	107.161	273.768	190.822
ILMN_1751234	C1GALT1C1	C1GALT1-specific chaperone 1	1500002I11RIK, AB030184, C81205, C1GALT2, C1GALT1-specific chaperone 1, C38H2-L1, COSMC, HSPC067, MST143, RGD1311230, TNPS	Cytoplasm	enzyme	IFNA_IFNG	New IFNg-induced	29071	0.991073	1.70763	1.91487	0.748593	0.00100362	0.0026443	152.36	251.794	326.474
ILMN_3246953	CMTR1	cap methyltransferase 1	1300018I05Rik, AI451264, cap methyltransferase 1, FTSJD2, hMTr1, KIAA0082, LRRG00129, MTr1, RGD1307801	Nucleus	enzyme	IFNA_IFNG	New IFNg-induced	23070	0.985972	5.35108	2.77424	0.686364	6.5e-05	2.76e-05	77.3742	439.784	209.525
ILMN_1812995	CTSL	cathepsin L	1190035F06RIK, cathepsin L, CATHL, CATL, CTSL1, fs, MEP, nkt	Cytoplasm	peptidase	IFNG_GT_2IFNA	New IFNg-induced	1514	0.975121	3.46758	7.36807	0.593308	7.33e-05	0.000146	74.6946	212.514	623.159
ILMN_1663092	CITED2	Cbp/p300-interacting transactivator, with Glu/Asp-rich carboxy-terminal domain, 2	AI835299, ASD8, Cbp/p300-interacting transactivator, with Glu/Asp-rich carboxy-terminal domain, 2, ER154-like, Est207646, MRG-1, MSG1 RELATED, Msg2, P35SRJ, Similar to mrg1, VSD2	Nucleus	transcription regulator	IFNG	New IFNg-induced	10370	0.993511	1.23145	1.29758	0.783073	0.127792	0.0450393	175.753	207.824	247.599
ILMN_1790973	CDS2	CDP-diacylglycerol synthase (phosphatidate cytidylyltransferase) 2	5730450N06Rik, 5730460C18Rik, AI854580, CDP-diacylglycerol synthase (phosphatidate cytidylyltransferase) 2, D2Wsu127e, LOC149832	Cytoplasm	enzyme	IFNA_IFNG	New IFNg-induced	8760	0.995728	1.40726	2.0278	0.823679	0.0207243	0.000507	151.43	226.625	314.937
ILMN_1678605	CDC123	cell division cycle 123	AA959893, C10orf7, cell division cycle 123, D123, G431001I09Rik	Cytoplasm	other	IFNG	New IFNg-induced	8872	0.997526	0.799276	1.42336	0.864911	0.140043	0.0100347	100.671	82.3323	156.025
ILMN_1773200	CCP110	centriolar coiled coil protein 110kDa	6330503K22Rik, AA415922, AI427129, AW557948, centriolar coiled coil protein 110, centriolar coiled coil protein 110kDa, Cep110, CP110, RGD1310509	Cytoplasm	other	IFNG	New IFNg-induced	9738	0.988607	0.900617	1.57521	0.716958	0.302855	0.0168954	124.762	112.032	202.979
ILMN_1741176	CHMP2B	charged multivesicular body protein 2B	1190006E07RIK, ALS17, charged multivesicular body protein 2B, CHMP2.5, DKFZP564O123, DMT1, RGD1306781, VPS2-2, VPS2B	Cytoplasm	other	IFNG	New IFNg-induced	25978	0.991219	1.12314	1.65191	0.749392	0.155592	0.000232	127.385	140.106	217.602
ILMN_1691507	CXCR2P1	chemokine (C-X-C motif) receptor 2 pseudogene 1	chemokine (C-X-C motif) receptor 2 pseudogene 1, CXCR2P, IL8RBP	Other	other	IFNG	New IFNg-induced	3580	0.957532	1.30541	2.01222	0.505501	0.45616	0.0322399	32.1141	68.0469	52.8985
ILMN_2403237	CHN2	chimerin 2	1700026N20RIK, 4930557O16RIK, ARHGAP3, BCH, chimerin 2, CHN2-3, LOC644086, RHOGAP3, ë_ chimaerin	Cytoplasm	other	IFNG	New IFNg-induced	1124	0.99268	1.11161	2.59153	0.770477	0.15083	7.82e-05	69.4295	67.3653	206.609
ILMN_1663068	C1orf228	chromosome 1 open reading frame 228	chromosome 1 open reading frame 228, Gm1661, Gm1662, MGC33556, NCRNA00082, p40, predicted gene 1661, RGD1563714	Other	other	IFNG	New IFNg-induced	339541	0.983331	1.17574	2.77641	0.661108	0.163771	0.000166	131.505	150.363	387.59
ILMN_2051684	C4orf3	chromosome 4 open reading frame 3	chromosome 4 open reading frame 3	Other	other	IFNA_IFNG	New IFNg-induced	401152	0.996076	1.55219	1.87321	0.830346	0.0362736	0.00136906	301.204	423.586	691.796
ILMN_2150352	CBWD5	COBW domain containing 5	COBW domain containing 5, DC36	Other	other	IFNA_IFNG	New IFNg-induced	220869	0.981761	3.09892	2.10477	0.649188	8.27e-06	0.00358781	70.1291	240.406	133.593
ILMN_1709583	CBWD3/CBWD6	COBW domain containing 6	bA561O23.1, CBWD3, CBWD6, COBW domain containing 3, COBW domain containing 6	Other	other	IFNA_IFNG	New IFNg-induced	445571|644019	0.976756	2.50859	1.6603	0.604513	0.00283637	0.0132045	31.3651	95.5231	42.2159
ILMN_1695991	COLQ	collagen-like tail subunit (single strand of homotrimer) of asymmetric acetylcholinesterase	A130034K24RIK, CMS5, collagen-like tail subunit (single strand of homotrimer) of asymmetric acetylcholinesterase, EAD	Extracellular Space	other	IFNG	New IFNg-induced	8292	0.981826	1.40835	1.7058	0.647488	0.238162	0.0178207	45.5889	68.1196	84.9504
ILMN_1671516	CIR1	corepressor interacting with RBPJ, 1	1700023B02Rik, 2810021A19Rik, Cicr, CIR, corepressor interacting with RBPJ, 1, LOC675589, RGD1309199	Nucleus	transcription regulator	IFNA_IFNG	New IFNg-induced	9541	0.995802	1.42311	1.67844	0.824829	0.00734242	0.00250941	326.069	482.752	547.358
ILMN_2187718	COX17	COX17 cytochrome c oxidase copper chaperone	AI037035, COX17 cytochrome c oxidase copper chaperone, cytochrome c oxidase assembly protein 17, LOC100043715	Cytoplasm	enzyme	IFNG	New IFNg-induced	10063	0.997018	1.3309	1.30545	0.851999	0.0882171	0.0209479	483.303	610.132	722.695
ILMN_1703123	CSRNP1	cysteine-serine-rich nuclear protein 1	4931429D10Rik, AXUD1, cysteine-serine-rich nuclear protein 1, FAM130B, TAIP-3, URAX1	Nucleus	transcription regulator	IFNA_IFNG	New IFNg-induced	64651	0.99267	3.48112	2.80808	0.770711	0.000132	2.04e-05	306.916	1154.88	871.486
ILMN_1704084	CMAHP	cytidine monophospho-N-acetylneuraminic acid hydroxylase, pseudogene	CMAH, CSAH, cytidine monophospho-N-acetylneuraminic acid hydroxylase, pseudogene	Cytoplasm	other	IFNG	New IFNg-induced	8418	0.984297	1.25497	2.81241	0.672805	0.148522	0.00224009	68.4581	91.7954	183.022
ILMN_3238196	CYTH4	cytohesin 4	2510004M07Rik, 5830469K17Rik, AI467541, CYT4, cytohesin 4, DJ63G5.1, mFLJ00017, PSCD4, RGD1564842	Cytoplasm	other	IFNG	New IFNg-induced	27128	0.997631	1.00066	1.65716	0.867552	0.992821	0.00163532	585.728	568.469	1043.57
ILMN_1665455	DCUN1D3	DCN1, defective in cullin neddylation 1, domain containing 3	1700020A13RIK, 44M2.4, BC030335, DCN1, defective in cullin neddylation 1, domain containing 3, DCN1, defective in cullin neddylation 1, domain containing 3 (S. cerevisiae), RGD1308893, SCCRO3	Cytoplasm	other	IFNG	New IFNg-induced	123879	0.989436	1.39006	2.52725	0.726456	0.181862	0.000982	39.6219	59.7342	112.099
ILMN_3243928	DDX60L	DEAD (Asp-Glu-Ala-Asp) box polypeptide 60-like	DEAD (Asp-Glu-Ala-Asp) box polypeptide 60-like	Other	other	IFNA_GT_2IFNG	New IFNg-induced	91351	0.983033	12.7134	3.66085	0.65958	1.49e-07	9.87e-05	98.1024	1147.97	390.206
ILMN_1687419	DHX8	DEAH (Asp-Glu-Ala-His) box polypeptide 8	DDX8, DEAH (Asp-Glu-Ala-His) box polypeptide 8, HRH1, LRRGT00035, mDEAH6, mKIAA4096, PRP22, PRPF22, Putative RNA helicase homolog, RNA helicase HRH1	Nucleus	enzyme	IFNG	New IFNg-induced	1659	0.975512	0.872243	1.57143	0.606604	0.41199	0.0197568	40.6054	34.3284	69.5247
ILMN_1678629	DOCK7	dedicator of cytokinesis 7	3110056M06Rik, dedicator of cytokinesis 7, EIEE23, Gm430, KIAA1771, ZIR2	Plasma Membrane	other	IFNG	New IFNg-induced	85440	0.982329	1.27493	2.05295	0.653519	0.387968	0.0023134	23.4818	32.4361	49.6268
ILMN_1719915	DHRS12	dehydrogenase/reductase (SDR family) member 12	dehydrogenase/reductase (SDR family) member 12, FLJ13639, SDR40C1	Nucleus	other	IFNG	New IFNg-induced	79758	0.96681	1.33576	2.68629	0.550521	0.181883	0.00125614	18.9633	27.4502	55.5887
ILMN_1737580	DESI1	desumoylating isopeptidase 1	AI427858, AI850401, CLONE RP3-347H13, D15Wsu75e, DESI2, desumoylating isopeptidase 1, DJ347H13.4, FAM152B, PPPDE2, RGD1305776	Other	other	IFNG	New IFNg-induced	27351	0.993188	1.10624	1.52889	0.777947	0.292584	0.00529658	110.114	133.08	161.711
ILMN_2180352	DIP2B	disco-interacting protein 2 homolog B	4932422C22, AI317237, AI854602, DIP2 disco-interacting protein 2 homolog B (Drosophila), disco-interacting protein 2 homolog B, FLJ34278, mKIAA1463, RGD1305671	Cytoplasm	other	IFNA_IFNG	New IFNg-induced	57609	0.995464	1.95459	1.31371	0.817861	2.85e-05	0.00534404	356.951	675.094	492.379
ILMN_1676632	DISC1	disrupted in schizophrenia 1	C1orf136, disrupted in schizophrenia 1, LOC100039084, LOC640053, SCZD9	Cytoplasm	other	IFNA_IFNG	New IFNg-induced	27185	0.993373	5.30525	5.20639	0.782778	0.0014697	0.000719	4.18547	68.3373	67.2424
ILMN_1805696	DFFA	DNA fragmentation factor, 45kDa, alpha polypeptide	A330085O09Rik, DFF-45, DFF1, DFF35, DNA fragmentation factor, 45kDa, alpha polypeptide, DNA fragmentation factor, 45kDa, ë± polypeptide, DNA fragmentation factor, alpha polypeptide, DNA fragmentation factor, alpha subunit, DNA fragmentation factor, ë± polypeptide, DNA fragmentation factor, ë± subunit, ICAD, ICAD-L, ICAD-S	Nucleus	enzyme	IFNG	New IFNg-induced	1676	0.965189	1.35859	1.47972	0.537289	0.0780838	0.0492743	21.6315	33.0574	29.3845
ILMN_2112301	DRAP1	DR1-associated protein 1 (negative cofactor 2 alpha)	2310074H19Rik, DR1-associated protein 1 (negative cofactor 2 alpha), DR1-associated protein 1 (negative cofactor 2 ë±), NC2-alpha, NC2-ë±, negative cofactor 2 alpha, negative cofactor 2 ë±	Nucleus	transcription regulator	IFNA_GT_2IFNG	New IFNg-induced	10589	0.99672	3.96387	1.7017	0.844911	2.59e-05	0.000884	487.159	1867.1	906.536
ILMN_2091792	ENTPD6	ectonucleoside triphosphate diphosphohydrolase 6 (putative)	2700026H11RIK, CD39L2, dJ738P15.3, ectonucleoside triphosphate diphosphohydrolase 6, ectonucleoside triphosphate diphosphohydrolase 6 (putative), IL-6SAG, IL6ST2, NTPDase-6	Cytoplasm	enzyme	IFNG	New IFNg-induced	955	0.980805	0.980562	1.37835	0.638081	0.835847	0.0118792	75.1156	70.0769	112.136
ILMN_1762608	EPG5	ectopic P-granules autophagy protein 5 homolog (C. elegans)	4732475F16, 5430411K18Rik, AI661957, AW456499, BAB14689.1, ectopic P-granules autophagy protein 5 homolog (C. elegans), EG664910, FLJ13755, HEEW1, hEPG5, KIAA1632, mKIAA1632, RGD1306286, VICIS	Other	other	IFNG	New IFNg-induced	57724	0.971618	0.784321	2.72461	0.568516	0.157744	0.000562	30.8501	29.3732	65.464
ILMN_1697268	EMILIN2	elastin microfibril interfacer 2	elastin microfibril interfacer 2, FOAP-10	Extracellular Space	other	IFNA_IFNG	New IFNg-induced	84034	0.995767	1.4737	1.62631	0.824026	0.00172642	0.00124913	533.948	632.906	1089.83
ILMN_3190834	ELMOD3	ELMO/CED-12 domain containing 3	AI844780, C330008I15Rik, DFNB88, ELMO/CED-12 domain containing 3, Kcmf1, LST3, RBED1, RBM29	Other	other	IFNG	New IFNg-induced	84173	0.93632	1.13571	1.67487	0.4081	0.569633	0.0238929	18.0115	25.0646	27.3171
ILMN_1665357	EPS15	epidermal growth factor receptor pathway substrate 15	2410112D09Rik, AF-1P, EGF receptor PATHWAY SUBSTRATE 15, Egfr subs 15, epidermal growth factor receptor pathway substrate 15, MLLT5, Protein Eps15, RGD1307641	Cytoplasm	other	IFNG	New IFNg-induced	2060	0.985519	0.933701	1.35824	0.682345	0.59648	0.0224764	92.3266	87.2006	126.68
ILMN_2388547	EPSTI1	epithelial stromal interaction 1 (breast)	2310046K10RIK, 5033415K03Rik, BRESI1, epithelial stromal interaction 1 (breast), RGD1563207	Other	other	IFNA_IFNG	New IFNg-induced	94240	0.996193	13.8125	7.24504	0.833353	3.13e-07	0.000264	238.225	2840.28	1833.05
ILMN_1777366	EMC2	ER membrane protein complex subunit 2	4921531G14Rik, AV060620, AW209495, ER membrane protein complex subunit 2, KIAA0103, RGD1310430, TTC35	Nucleus	other	IFNG	New IFNg-induced	9694	0.939537	1.2689	2.17105	0.417035	0.327902	0.00277577	20.1339	26.9767	46.4997
ILMN_1803906	ETV2	ets variant 2	ER71, ets variant 2, ETSRP71, LOC339321	Nucleus	other	IFNA_IFNG	New IFNg-induced	2116	0.960525	1.71314	1.71334	0.511535	0.000629	0.00638982	42.5427	77.2203	66.9062
ILMN_1651628	EXOC6	exocyst complex component 6	4833405E05Rik, AW413330, C430002C19, EXOC6A, exocyst complex component 6, hbd, msec15, SEC15, SEC15A, SEC15L, SEC15L1, SEC15L3, Sec15p, Sec6	Plasma Membrane	transporter	IFNA_IFNG	New IFNg-induced	54536	0.992516	2.13307	1.44767	0.767441	0.00160542	0.00396145	96.0302	195.53	154.253
ILMN_1765060	FBXO34	F-box protein 34	2900057B08Rik, 5830426G16Rik, CGI-301, F-box protein 34, Fbx34	Other	other	IFNG	New IFNg-induced	55030	0.989324	0.87767	1.39844	0.725025	0.166826	0.0282739	99.7315	90.4556	141.028
ILMN_3237627	LOC154761	family with sequence similarity 115, member C pseudogene	family with sequence similarity 115, member C pseudogene	Other	other	IFNG	New IFNg-induced	154761	0.959695	1.14081	3.38631	0.500235	0.193157	5.57e-05	22.0918	26.9999	76.2637
ILMN_1804454	FAM135A	family with sequence similarity 135, member A	4921533L14RIK, AI256732, AI835491, DKFZP434G0326, family with sequence similarity 135, member A, KIAA1411, RGD1304927	Other	enzyme	IFNG	New IFNg-induced	57579	0.973205	0.901404	1.75459	0.581921	0.198912	0.0234982	20.5137	17.5351	35.0591
ILMN_1752798	FAM157C	family with sequence similarity 157, member C	family with sequence similarity 157, member C, LOC100132055	Other	other	IFNG	New IFNg-induced	100996541	0.960175	0.841031	1.85025	0.506924	0.198275	0.00481946	19.9681	17.8239	39.3796
ILMN_1752927	FAM160B1	family with sequence similarity 160, member B1	AI450540, bA106M7.3, family with sequence similarity 160, member B1, KIAA1600, mKIAA1600, RGD1306116	Other	other	IFNG	New IFNg-induced	57700	0.994126	1.00138	1.30317	0.793437	0.984054	0.015514	391.794	368.148	584.062
ILMN_2287276	FAM177A1	family with sequence similarity 177, member A1	C14orf24, family with sequence similarity 177, member A1	Other	other	IFNG	New IFNg-induced	283635	0.978139	1.3158	1.7726	0.616193	0.157387	0.0169501	27.2845	39.3107	48.4175
ILMN_1759679	FAM81B	family with sequence similarity 81, member B	family with sequence similarity 81, member B, Gm276, RGD1561830	Nucleus	other	IFNG	New IFNg-induced	153643	0.974466	1.06711	1.64246	0.591488	0.681413	0.0150911	11.7348	14.7791	20.4875
ILMN_1698725	FRMD3	FERM domain containing 3	4.1O, 9430066I12RIK, EPB41L4O, EPB41LO, FERM domain containing 3, P410	Other	other	IFNA_IFNG	New IFNg-induced	257019	0.98356	1.83798	1.32597	0.66528	0.00498592	0.035047	59.5711	122.828	66.3986
ILMN_3253456	FNDC3B	fibronectin type III domain containing 3B	1600019O04Rik, AW550168, FAD104, fibronectin type III domain containing 3B, FLJ23399, mKIAA4164, PRO4979, RGD1311673, YVTM2421	Cytoplasm	other	IFNA_IFNG	New IFNg-induced	64778	0.996408	1.77157	2.29947	0.837792	0.00583686	0.000453	341.022	641.133	867.927
ILMN_1757072	FKBP1C	FK506 binding protein 1C	bA184C23.2, FK506 binding protein 1C	Other	other	IFNG	New IFNg-induced	642489	0.998066	0.873224	1.38852	0.88033	0.0648583	0.00107938	742.512	649.783	1032.58
ILMN_2115005	FGD2	FYVE, RhoGEF and PH domain containing 2	FYVE, RhoGEF and PH domain containing 2, TCD2, tcs-2, ZFYVE4	Cytoplasm	other	IFNA_IFNG	New IFNg-induced	221472	0.997788	3.14383	3.54279	0.872088	4.62e-05	5.39e-05	257.185	802.879	881.161
ILMN_2316386	GPBAR1	G protein-coupled bile acid receptor 1	BG37, G protein-coupled bile acid receptor 1, GPCR, GPCR19, GPR131, M-BAR, TGR5	Plasma Membrane	G-protein coupled receptor	IFNA_GT_2IFNG	New IFNg-induced	151306	0.992722	4.35734	1.99576	0.771343	1.86e-05	0.00332577	60.3437	176.56	165.572
ILMN_1734740	GPR65	G protein-coupled receptor 65	Dig1, G protein-coupled receptor 65, GPCR25, hTDAG8, TDAG8	Plasma Membrane	G-protein coupled receptor	IFNG	New IFNg-induced	8477	0.987703	1.12987	2.19506	0.704946	0.610609	0.00130235	185.956	201.3	393.243
ILMN_1671482	GALM	galactose mutarotase (aldose 1-epimerase)	A530057M15RIK, aldose 1-epimerase, AU015645, AU020959, BLOCK25, galactose mutarotase, galactose mutarotase (aldose 1-epimerase), GLAT, HEL-S-63p, IBD1	Cytoplasm	enzyme	IFNA_IFNG	New IFNg-induced	130589	0.987633	4.03489	2.24825	0.706137	0.0011372	0.0130876	77.5332	363.048	178.445
ILMN_1799744	GALC	galactosylceramidase	2310068B06Rik, A930008M05Rik, AW212969, AW413532, Gacy, galactosylceramidase, twi, twitcher	Cytoplasm	enzyme	IFNG	New IFNg-induced	2581	0.994906	0.962948	1.61143	0.806973	0.525791	4.42e-05	294.474	289.795	483.794
ILMN_1682912	GTF2IP20	general transcription factor IIi pseudogene 20	general transcription factor IIi pseudogene 20, LOC100288102, LOC101927054, LOC101930177, LOC105369195	Other	other	IFNG	New IFNg-induced	441124	0.965105	1.10009	2.61684	0.530112	0.565268	0.00539279	12.248	15.0673	38.4613
ILMN_1778240	GFOD1	glucose-fructose oxidoreductase domain containing 1	9630032O13, ADG-90, AI850995, C6ORF114, glucose-fructose oxidoreductase domain containing 1	Other	enzyme	IFNG	New IFNg-induced	54438	0.995194	1.07763	3.45919	0.812566	0.540487	0.00258743	138.695	161.242	489.737
ILMN_3238814	SMA4	glucuronidase, beta pseudogene	b55C20.2, glucuronidase, beta pseudogene, glucuronidase, ë_ pseudogene, LOC100170939, LOC100288916, SMA3	Other	other	IFNG	New IFNg-induced	11039	0.990061	1.07133	2.04756	0.73619	0.661382	0.00124351	191.065	234.329	338.068
ILMN_1731001	ERICH1	glutamate-rich 1	FLJ00290, glutamate-rich 1, HSPC319, RGD1559872	Other	other	IFNG	New IFNg-induced	157697	0.996157	0.869579	1.41939	0.832067	0.283817	0.00143977	175.872	153.764	248.782
ILMN_3280402	GLRXP3	glutaredoxin (thioltransferase) pseudogene 3	GLRXL, glutaredoxin (thioltransferase) pseudogene 3	Other	other	IFNA_IFNG	New IFNg-induced	100132510	0.980292	2.60375	1.77728	0.636679	0.00239448	0.00705281	48.6254	125.939	83.7895
ILMN_1782116	LOC442132	golgin A6 family-like 1 pseudogene	golgin A6 family-like 1 pseudogene	Other	other	IFNG	New IFNg-induced	442132	0.950628	1.38241	1.41636	0.452232	0.230371	0.0317763	13.8292	18.0471	22.0551
ILMN_2135272	GIMAP2	GTPase, IMAP family member 2	GTPase, IMAP family member 2, HIMAP2, IAN12, IMAP2	Cytoplasm	other	IFNG	New IFNg-induced	26157	0.983536	1.86187	1.58444	0.664023	0.0522672	0.0491853	206.743	374.044	301.747
ILMN_1747305	GIMAP8	GTPase, IMAP family member 8	Gm457, GTPase, IMAP family member 8, IAN-9, IAN6, IANT, IMAP8	Other	other	IFNA_IFNG	New IFNg-induced	155038	0.99211	2.60627	2.14892	0.761784	0.000686	0.000155	263.932	614.738	695.609
ILMN_1677919	GMPR2	guanosine monophosphate reductase 2	1810008P16Rik, 5730544D12Rik, AA959850, guanosine monophosphate reductase 2	Cytoplasm	enzyme	IFNG	New IFNg-induced	51292	0.997824	1.06086	1.31673	0.873047	0.392407	0.00422539	344.436	365.679	465.224
ILMN_1782487	GBP1P1	guanylate binding protein 1, interferon-inducible pseudogene 1	guanylate binding protein 1, interferon-inducible pseudogene 1	Other	other	IFNG_GT_2IFNA	New IFNg-induced	400759	0.985693	6.04959	19.2378	0.685992	0.00103244	6.14e-06	11.1212	98.0256	283.925
ILMN_1769705	H3F3C	H3 histone, family 3C	Gm12657, H3 histone, family 3C, H3.5, LOC440093, OTTMUSG00000007855, predicted gene 12657	Other	other	IFNA_IFNG	New IFNg-induced	440093	0.995665	1.9416	1.37731	0.821723	0.000925	0.000128	2046.58	3932.78	2970.24
ILMN_1771003	HAUS4	HAUS augmin-like complex, subunit 4	9430093H08Rik, AU016300, C14orf94, D14Ertd500e, HAUS augmin-like complex, subunit 4, RGD1305288	Cytoplasm	other	IFNA_IFNG	New IFNg-induced	54930	0.99135	1.94983	1.54956	0.75254	0.00865672	0.00255022	163.656	304.033	299.54
ILMN_3270853	LOC100130298	hCG1816373-like	hCG1816373-like	Other	other	IFNG	New IFNg-induced	100130298	0.98267	0.851403	1.43886	0.656815	0.266418	0.0214005	36.1696	25.3483	60.7967
ILMN_3200330	HSPA8P5	heat shock 70kDa protein 8 pseudogene 5	heat shock 70kDa protein 8 pseudogene 5	Other	other	IFNA_IFNG	New IFNg-induced	399988	0.99522	1.46856	1.3689	0.81303	0.00100341	0.000611	897.219	1199.02	1371.68
ILMN_3199438	HERC2P8	hect domain and RLD 2 pseudogene 8	hect domain and RLD 2 pseudogene 8	Other	other	IFNA_IFNG	New IFNg-induced	440366	0.987771	1.86404	1.3585	0.706794	0.0133176	0.0412577	96.5618	166.104	145.773
ILMN_1787509	HELZ2	helicase with zinc finger 2, transcriptional coactivator	BC006779, helicase with zinc finger 2, transcriptional coactivator, LOC200213, mKIAA1769, mPDIP1, PDIP-1, PRIC285, RGD1306056	Nucleus	transcription regulator	IFNA_GT_2IFNG	New IFNg-induced	85441	0.995946	9.60154	3.31708	0.827817	4.63e-07	8.82e-06	603.127	5661.13	2083.39
ILMN_1658807	HMOX2	heme oxygenase 2	heme oxygenase 2, HO-2, LOC100361038	Cytoplasm	enzyme	IFNG	New IFNg-induced	3163	0.985321	0.646808	1.82879	0.681459	0.0907025	0.0148686	20.6974	9.55209	41.6346
ILMN_1791575	HNRNPLL	heterogeneous nuclear ribonucleoprotein L-like	2510028H02Rik, 2810036L13Rik, AI256697, AI852082, heterogeneous nuclear ribonucleoprotein L-like, HNRPLL, RGD1305861, SRRF	Other	other	IFNA_IFNG	New IFNg-induced	92906	0.98667	3.12961	2.10762	0.694318	0.00365845	0.0184169	56.0022	212.395	104.865
ILMN_3192791	HNRNPM	heterogeneous nuclear ribonucleoprotein M	2610023M21Rik, AA409009, CEAR, Heterogeneous nuclear ribonucleoprotein m, HNRNPM4, HNRPM, HNRPM4, HTGR1, mKIAA4193, NAGR1	Nucleus	other	IFNG	New IFNg-induced	4670	0.997751	1.07748	1.32748	0.871051	0.284434	0.0137413	334.422	369.424	435.036
ILMN_2175894	HNRNPR	heterogeneous nuclear ribonucleoprotein R	2610003J05Rik, 2610528B01Rik, heterogeneous nuclear ribonucleoprotein R, HNRPR	Nucleus	other	IFNG	New IFNg-induced	10236	0.996663	0.904052	1.4698	0.843516	0.13965	0.0247327	560.724	482.879	898.461
ILMN_1741180	HEXDC	hexosaminidase (glycosyl hydrolase family 20, catalytic domain) containing	BC069960, hexosaminidase (glycosyl hydrolase family 20, catalytic domain) containing	Other	other	IFNA_IFNG	New IFNg-induced	284004	0.993736	1.55114	1.84072	0.787462	0.00712548	0.0011299	96.3182	167.101	151.536
ILMN_2231189	HIAT1	hippocampus abundant transcript 1	hippocampus abundant gene transcript 1, hippocampus abundant transcript 1	Other	transporter	IFNG	New IFNg-induced	64645	0.967451	1.09162	2.56688	0.545437	0.653057	0.0287392	19.6069	21.4306	44.2578
ILMN_1705984	HNMT	histamine N-methyltransferase	1500031F01Rik, AI788969, histamine N-methyltransferase, HMT, HNMT-S1, HNMT-S2	Cytoplasm	enzyme	IFNG	New IFNg-induced	3176	0.946678	0.883663	1.61734	0.447271	0.532348	0.00469434	18.0221	17.8902	27.083
ILMN_1725244	HAT1	histone acetyltransferase 1	2410071B14Rik, AA536933, histone acetyltransferase 1, histone aminotransferase 1, KAT1	Nucleus	enzyme	IFNG	New IFNg-induced	8520	0.972623	0.800844	1.85659	0.587746	0.193927	0.0125008	84.4133	69.9363	150.521
ILMN_3266186	HDAC7	histone deacetylase 7	5830434K02Rik, HD7, HD7A, HDAC-D, HDAC7A, histone deacetylase 7, mFLJ00062	Nucleus	transcription regulator	IFNG	New IFNg-induced	51564	0.98248	0.762655	1.52225	0.653557	0.0573205	0.0302832	40.6113	28.1156	68.5016
ILMN_2337551	HIPK3	homeodomain interacting protein kinase 3	ANPK, DYRK6, FIST, FIST3, homeodomain interacting protein kinase 3, mir-1902, PKY, YAK1	Nucleus	kinase	IFNG	New IFNg-induced	10114	0.976948	0.845168	1.72976	0.614891	0.394085	0.00975925	21.6831	17.9109	37.1371
ILMN_1811272	HCAR1	hydroxycarboxylic acid receptor 1	FKSG80, G protein-coupled receptor 81, GPR104, GPR81, HCA1, hydrocarboxylic acid receptor 1, hydroxycarboxylic acid receptor 1, LACR1, LOC687572, TA-GPCR	Plasma Membrane	G-protein coupled receptor	IFNG	New IFNg-induced	27198	0.995373	0.944125	1.5889	0.81705	0.265724	0.0166481	2.53442	0.247619	15.6487
ILMN_1786426	IGFLR1	IGF-like family receptor 1	F630003I17Rik, IGF-like family receptor 1, IGF-Like Receptor 1, RGD1563574, TMEM149, U2AF1L4	Plasma Membrane	other	IFNG_GT_2IFNA	New IFNg-induced	79713	0.995745	1.64704	3.53141	0.823368	0.0209062	6.72e-06	222.871	364.321	865.85
ILMN_1703316	INAFM1	InaF-motif containing 1	2610014I16Rik, InaF-motif containing 1, PRR24	Other	other	IFNA_IFNG	New IFNg-induced	255783	0.994583	1.49383	1.7076	0.801347	0.0170606	0.00325668	317.683	456.438	596.856
ILMN_1751034	ITPRIPL2	inositol 1,4,5-trisphosphate receptor interacting protein-like 2	C130081G24, E030018N11Rik, inositol 1,4,5-triphosphate receptor interacting protein-like 2, inositol 1,4,5-trisphosphate receptor interacting protein-like 2, LOC162073, RGD1564255	Other	other	IFNG_GT_2IFNA	New IFNg-induced	162073	0.995152	1.66935	3.66527	0.811871	0.0095588	0.000177	193.671	245.747	884.509
ILMN_1686884	IL1RAP	interleukin 1 receptor accessory protein	6430709H04RIK, AI255955, AV239853, C3orf13, Il-1 receptor accessory protein, IL-1RAcP, IL1R3, Il1racpb, ILRAP, interleukin 1 receptor accessory protein	Plasma Membrane	transmembrane receptor	IFNG	New IFNg-induced	3556	0.984682	1.07087	2.92912	0.67421	0.687425	0.00186694	61.9734	67.6426	201.167
ILMN_1910334	KCNJ2-AS1	KCNJ2 antisense RNA 1 (head to head)	KCNJ2 antisense RNA 1 (head to head), XIG9	Other	other	IFNG	New IFNg-induced	400617	0.972546	0.740776	2.70136	0.576177	0.142057	0.00136376	16.9272	13.1307	36.9927
ILMN_1701837	KLHL2	kelch-like family member 2	6030411N21Rik, ABP-KELCH, AU020744, kelch-like 2, Mayven, kelch-like family member 2, Klhl2 predicted, LOC100502725, MAV, MAYVEN	Cytoplasm	other	IFNG	New IFNg-induced	11275	0.992835	0.634906	1.34682	0.773614	0.0822371	0.0480594	110.629	79.8912	138.456
ILMN_1772697	KREMEN1	kringle containing transmembrane protein 1	AV002070, KREMEN, kringle containing transmembrane protein 1, KRM1	Plasma Membrane	other	IFNG	New IFNg-induced	83999	0.996367	1.24675	1.53586	0.836735	0.140249	0.0169944	5.32863	10.1109	20.4175
ILMN_1761321	KREMEN2	kringle containing transmembrane protein 2	2900054E04Rik, kringle containing transmembrane protein 2, KRM2	Other	other	IFNA_IFNG	New IFNg-induced	79412	0.995927	1.6386	1.48025	0.827857	0.0295374	0.045527	2.5368	15.65	15.1741
ILMN_1770293	KLF5	Kruppel-like factor 5 (intestinal)	4930520J07Rik, BTEB2, CKLF, IKLF, Kruppel-like factor 5, Kruppel-like factor 5 (intestinal)	Nucleus	transcription regulator	IFNG	New IFNg-induced	688	0.999713	1.31675	1.68717	0.978866	0.0548775	0.0460558	-0.501493	9.78882	18.7005
ILMN_1764423	LACTBL1	lactamase, beta-like 1	lactamase, beta-like 1, lactamase, ë_-like 1	Other	other	IFNG	New IFNg-induced	646262	0.974875	0.817615	1.5095	0.5916	0.190387	0.039976	13.7754	9.34047	18.4965
ILMN_1766184	LGALS9C	lectin, galactoside-binding, soluble, 9C	lectin, galactoside-binding, soluble, 9C	Other	other	IFNA_GT_2IFNG	New IFNg-induced	654346	0.969704	5.68248	1.83249	0.556298	1.95e-05	0.00300357	22.2655	112.216	47.065
ILMN_3295494	LAP3P2	leucine aminopeptidase 3 pseudogene 2	leucine aminopeptidase 3 pseudogene 2	Other	other	IFNA_IFNG	New IFNg-induced	389386	0.982047	16.7588	22.8041	0.649507	6.04e-06	1.35e-05	41.8134	669.851	1067.26
ILMN_1805228	LRG1	leucine-rich alpha-2-glycoprotein 1	1300008B03Rik, 2310031E04Rik, HMFT1766, Leucine-rich alpha-2-glycoprotein, leucine-rich alpha-2-glycoprotein 1, Leucine-rich ë±-2-glycoprotein, leucine-rich ë±-2-glycoprotein 1, LRG, Lrgh, Lrhg	Extracellular Space	other	IFNA_IFNG	New IFNg-induced	116844	0.987713	1.40472	2.12797	0.706442	0.0192728	4.22e-05	579.842	750	1386.23
ILMN_1800078	LMO2	LIM domain only 2 (rhombotin-like 1)	LIM domain only 2, LIM domain only 2 (rhombotin-like 1), Lmos2, LOC100048263, RBTN2, RBTNL1, RHOM2, TCL2, TTG2	Nucleus	other	IFNA_GT_2IFNG	New IFNg-induced	4005	0.9966	4.126	1.87548	0.841895	9.85e-07	0.000315	454.605	1893.77	875.832
ILMN_3234783	LINC01001 (includes others)	long intergenic non-protein coding RNA 1347	LINC01347, LOC100132062, LOC100132287, LOC284701, LOC388312, long intergenic non-protein coding RNA 1001, long intergenic non-protein coding RNA 1347, uncharacterized LOC100132062, uncharacterized LOC100132287	Other	other	IFNG	New IFNg-induced	100132062|100133161|731275|100132287	0.966834	0.853603	3.49792	0.54121	0.169016	0.00146208	15.522	13.6883	48.5912
ILMN_1726153	LINC00152	long intergenic non-protein coding RNA 152	C2orf59, long intergenic non-protein coding RNA 152, NCRNA00152	Other	other	IFNA_IFNG	New IFNg-induced	112597	0.989889	2.10739	3.79542	0.733159	0.00412663	0.000597	9.51458	27.6299	55.1272
ILMN_3215627	LINC00265	long intergenic non-protein coding RNA 265	LOC349114, long intergenic non-protein coding RNA 265, NCRNA00265	Other	other	IFNG	New IFNg-induced	349114	0.981559	0.989702	2.28026	0.645199	0.898669	0.0032942	8.22508	8.14751	26.7734
ILMN_1723320	LINC00282	long intergenic non-protein coding RNA 282	LOC100132760, long intergenic non-protein coding RNA 282, NCRNA00282	Other	other	IFNG	New IFNg-induced	283521	0.981773	1.15318	1.67521	0.645734	0.485563	0.00157197	22.8636	25.3123	39.8899
ILMN_1724822	LINC00999	long intergenic non-protein coding RNA 999	LOC646434, long intergenic non-protein coding RNA 999	Other	other	IFNG	New IFNg-induced	399744	0.990667	1.14727	2.20464	0.741922	0.500457	0.00322118	95.3734	124.691	241.877
ILMN_1715968	KMT2B	lysine (K)-specific methyltransferase 2B	2610014H22Rik, CXXC10, histone-lysine N-methyltransferase 2B-like, HRX2, LOC102550344, lysine (K)-specific methyltransferase 2B, mKIAA0304, MLL1B, MLL2, MLL4, RGD1308331, TRX2, WBP-7	Nucleus	transcription regulator	IFNG	New IFNg-induced	9757	0.997052	0.896549	1.34311	0.852496	0.124097	0.00607994	226.698	190.989	326.729
ILMN_1701441	LPAR1	lysophosphatidic acid receptor 1	AI326300, clone 4.9, EDG2, ENDOTHELIAL DIFFERENTIATION LYSOPHOSPHATIDIC ACID G-protein-COUPLED receptor 2, Gpcr26, GPR26, Kdt2, LPA1, LPA2, LPA receptor 1, LPA1 receptor, LYSOPHOSPHATIDIC ACID G-protein-COUPLED receptor, lysophosphatidic acid receptor 1, Mrec1.3, rec.1.3, VZG1	Plasma Membrane	G-protein coupled receptor	IFNG	New IFNg-induced	1902	0.997599	0.972966	2.20706	0.866619	0.932808	0.00405575	20.2105	13.3161	56.5616
ILMN_1786429	LPAR6	lysophosphatidic acid receptor 6	2610302I02Rik, ARWH1, HYPT8, LAH3, LOC684663, lysophosphatidic acid receptor 6, P2RY5, P2Y5	Plasma Membrane	G-protein coupled receptor	IFNA_IFNG	New IFNg-induced	10161	0.997621	1.99844	1.82062	0.867397	1.93e-05	0.00344236	281.267	557.623	500.615
ILMN_1796335	LPCAT2	lysophosphatidylcholine acyltransferase 2	1-Acylglycerophosphocholine O-acyltransferase, A330042H22, AYTL1, Aytl1a, lpafat1, LysoPAFAT, lysophosphatidylcholine acyltransferase 2, RGD1563994	Cytoplasm	enzyme	IFNG_GT_2IFNA	New IFNg-induced	54947	0.984409	2.27165	11.1214	0.680393	0.00460616	3.34e-06	83.6938	253.911	710.876
ILMN_1790782	MED16	mediator complex subunit 16	A630083L04, DRIP92, MED95, mediator complex subunit 16, THRAP5, TRAP95	Nucleus	transcription regulator	IFNG	New IFNg-induced	10025	0.996167	0.885747	1.25601	0.832685	0.25369	0.00258262	247.755	218.63	317.429
ILMN_1759350	MED27	mediator complex subunit 27	1500015J03Rik, 2310042P07Rik, AA682045, CRAP34, CRSP34, CRSP8, D2Ertd434e, LOC100134189, mediator complex subunit 27, RGD1564993, TRAP37	Nucleus	transcription regulator	IFNG	New IFNg-induced	9442	0.955258	1.02222	1.71695	0.483006	0.923274	0.000184	21.4592	26.0558	37.7626
ILMN_2312906	MIA3	melanoma inhibitory activity family, member 3	9130229H14RIK, A930039G15Rik, ARNT, AU022327, B230399H06Rik, C129 reactive peptide, C80126, D320, FLJ39207, Gm1525, melanoma inhibitory activity 3, melanoma inhibitory activity family, member 3, TANGO, TANGO1, UNQ6077	Cytoplasm	other	IFNA_IFNG	New IFNg-induced	375056	0.979774	2.61687	1.82283	0.629418	0.000923	0.0216598	23.541	68.4069	50.1104
ILMN_1681101	MARCH1	membrane-associated ring finger (C3HC4) 1, E3 ubiquitin protein ligase	2900024D24Rik, BB085186, MARCH-I, membrane-associated ring finger (C3HC4) 1, membrane-associated ring finger (C3HC4) 1, E3 ubiquitin protein ligase, RNF171	Cytoplasm	enzyme	IFNA_IFNG	New IFNg-induced	55016	0.99019	1.54063	1.79987	0.7358	0.0104532	0.00821022	71.2987	127.241	124.924
ILMN_2370336	MS4A4A	membrane-spanning 4-domains, subfamily A, member 4A	4SPAN1, CD20-L1, EG666907, HDCME31P, LOC624461, membrane-spanning 4-domains, subfamily A, member 4A, MS4A4, MS4A7	Other	other	IFNA_GT_2IFNG	New IFNg-induced	51338	0.998994	5.57105	1.57948	0.918813	0.0017393	0.0392244	0.560909	69.7426	17.0195
ILMN_1721035	MS4A6A	membrane-spanning 4-domains, subfamily A, member 6A	1110058E16Rik, 4SPAN3, 4SPAN3.2, AI447446, CD20L3, CDA01, membrane-spanning 4-domains, subfamily A, member 6A, membrane-spanning 4-domains, subfamily A, member 6D, Ms4a11, MS4A6, Ms4a6d, MST090, MSTP090	Other	other	IFNA_IFNG	New IFNg-induced	64231	0.997004	2.73898	1.8401	0.851487	0.000172	0.00160683	812.969	2127.61	1666.14
ILMN_2136089	MT1IP	metallothionein 1I, pseudogene	metallothionein 1I, pseudogene, MT1, MT1I, MTE	Other	other	IFNA_GT_2IFNG	New IFNg-induced	644314	0.958893	5.60636	1.32738	0.496987	0.000103	0.0238006	17.2457	99.4104	28.3366
ILMN_1719661	MSRB1	methionine sulfoxide reductase B1	D17Wsu82e, HSPC270, LOC681802, methionine sulfoxide reductase B1, SELR, SELX, SEPR, SEPX1	Other	other	IFNG	New IFNg-induced	51734	0.998074	1.20333	1.68362	0.880545	0.0886033	0.000843	3755.34	4452.52	7033.23
ILMN_1754315	MMAA	methylmalonic aciduria (cobalamin deficiency) cblA type	2810018E08RIK, AI840684, cblA, methylmalonic aciduria (cobalamin deficiency) cblA type, methylmalonic aciduria (cobalamin deficiency) type A	Cytoplasm	other	IFNG	New IFNg-induced	166785	0.966732	0.955204	1.58395	0.536238	0.792744	0.00510139	24.6762	27.6558	35.0011
ILMN_1673409	MIR503HG	MIR503 host gene	H19X, MIR503 host gene	Other	other	IFNG	New IFNg-induced	84848	0.98867	1.12347	4.14515	0.718284	0.335921	0.000138	11.9481	11.0172	53.8124
ILMN_2072603	MRPL14	mitochondrial ribosomal protein L14	1110006I11RIK, AI846816, L14mt, L32mt, mitochondrial ribosomal protein L14, MRP-L32, RMPL32, RPML32	Cytoplasm	other	IFNG	New IFNg-induced	64928	0.99458	1.06952	1.29306	0.801257	0.683106	0.021534	81.7016	82.1201	116.763
ILMN_2356890	MRPL42	mitochondrial ribosomal protein L42	2700009F22Rik, 28S ribosomal protein L42, mitochondrial-like, 2900055D03RIK, D10Ertd322e, HSPC204, L31MT, L42MT, LOC100361098, mitochondrial ribosomal protein L42, MRP-L31, MRP-S32, PTD007, RPML31, S32, S32MT	Cytoplasm	other	IFNG	New IFNg-induced	28977	0.94689	0.922056	1.58637	0.443952	0.710183	0.0141099	18.7663	19.9532	27.4671
ILMN_3242011	MOB1A	MOB kinase activator 1A	4022402H07Rik, C2orf6, hMOB1, LOC100366014, MATS1, MOB kinase activator 1A, MOB1, Mob1 homolog 1B, MOB1B, MOB4B, MOBK1B, MOBKL1B	Plasma Membrane	other	IFNG	New IFNg-induced	55233	0.987235	1.12284	1.7251	0.701034	0.435005	0.0256985	168.211	223.727	248.105
ILMN_1798288	MOB3C	MOB kinase activator 3C	AW822253, D130076I06RIK, MOB kinase activator 3C, Mob1 homolog 3C, MOB1E, MOBKL2C	Other	other	IFNA_IFNG	New IFNg-induced	148932	0.995295	2.85801	1.83018	0.814502	2.29e-05	5.81e-05	188.675	493.403	386.135
ILMN_1792682	MCTP2	multiple C2 domains, transmembrane 2	Gm489, multiple C2 domains, transmembrane 2, RGD1562967	Other	other	IFNG	New IFNg-induced	55784	0.971661	1.12276	3.6306	0.571657	0.60181	0.000134	30.7343	41.0373	99.3923
ILMN_2121207	MVB12A	multivesicular body subunit 12A	1110012M11Rik, CFBP, FAM125A, LOC100507535, multivesicular body subunit 12A	Cytoplasm	other	IFNA_IFNG	New IFNg-induced	93343	0.997463	1.44822	1.3029	0.863345	0.00784943	0.000707	148.795	196.614	215.876
ILMN_1810289	MYOF	myoferlin	2310004N10Rik, 2310051D19Rik, DKFZP564E1616, E030042N20Rik, FER1L3, Myoferlin, RGD1564216	Nucleus	other	IFNG_GT_2IFNA	New IFNg-induced	26509	0.988764	14.3699	37.4767	0.71962	1.4e-05	2.93e-07	9.13331	178.435	552.54
ILMN_1660976	MTMR1	myotubularin related protein 1	AW049210, Myotubularin Related Protein 1	Cytoplasm	phosphatase	IFNA_IFNG	New IFNg-induced	8776	0.976004	1.42239	1.71017	0.600587	0.0483997	0.00531262	11.0394	20.6505	22.9634
ILMN_1815874	NANS	N-acetylneuraminic acid synthase	4632418E04Rik, BB056474, HEL-S-100, N-acetylneuraminic acid synthase, N-acetylneuraminic acid synthase (sialic acid synthase), SAS, Sialic Acid Synthase	Cytoplasm	enzyme	IFNG	New IFNg-induced	54187	0.986415	1.21189	1.5419	0.690428	0.288454	0.0040659	50.4925	60.6071	76.9098
ILMN_1691264	NAT8B	N-acetyltransferase 8B (GCN5-related, putative, gene/pseudogene)	1110002I11Rik, AI266962, ATASE1, camello-like 1, Cml1, CML2, Cml6, Hcml2, LOC100910868, N-acetyltransferase 8B (GCN5-related, putative, gene/pseudogene), Nat8, NAT8BP, RGD621605	Cytoplasm	enzyme	IFNG	New IFNg-induced	51471	0.97595	1.08156	1.75115	0.602816	0.533419	0.000643	41.8377	45.1902	69.759
ILMN_1713285	NAPA	N-ethylmaleimide-sensitive factor attachment protein, alpha	1500039N14Rik, a-SNAP, alpha-SNAP, AW209189, hyh, N-ethylmaleimide sensitive fusion protein attachment protein alpha, N-ethylmaleimide sensitive fusion protein attachment protein ë±, N-ethylmaleimide-sensitive factor attachment protein, alpha, N-ethylmaleimide-sensitive factor attachment protein, ë±, NSF, RA81, Snap-ë±, SNAPA, SNARE, soluble n ethyl maleimide sensitive factor attachment protein ë…	Cytoplasm	transporter	IFNA_IFNG	New IFNg-induced	8775	0.982934	2.50874	1.93738	0.657096	0.000491	0.000618	64.5621	168.824	118.437
ILMN_2369924	NDUFB6	NADH dehydrogenase (ubiquinone) 1 beta subcomplex, 6, 17kDa	17 Kda, ci, B17, CI, Gm137, NADH dehydrogenase (ubiquinone) 1 beta subcomplex, 6, NADH dehydrogenase (ubiquinone) 1 beta subcomplex, 6, 17kDa, NADH dehydrogenase (ubiquinone) 1 ë_ subcomplex, 6, NADH dehydrogenase (ubiquinone) 1 ë_ subcomplex, 6, 17kDa, NADH UBIQUINONE OXIDOREDUCTASE B17	Cytoplasm	enzyme	IFNA_IFNG	New IFNg-induced	4712	0.994359	2.33211	1.36831	0.797352	0.000914	0.00749427	177.796	431.166	257.529
ILMN_2109416	NAPSB	napsin B aspartic peptidase, pseudogene	NAP1L, NAP2, NAPB, NAPSBP, napsin B aspartic peptidase, pseudogene	Other	other	IFNA_IFNG	New IFNg-induced	256236	0.992628	2.55295	2.01306	0.77044	0.000102	0.00616013	222.452	563.643	510.479
ILMN_1783276	NEXN	nexilin (F actin binding protein)	1110046H09Rik, AA553326, AF056034, CMH20, LOC246172, NELIN, NEXILIN, nexilin (F actin binding protein)	Plasma Membrane	other	IFNA_GT_2IFNG	New IFNg-induced	91624	0.994937	3.70822	1.38704	0.807746	0.000142	0.0118411	76.4262	315.89	97.6521
ILMN_1700159	NIPSNAP3A	nipsnap homolog 3A (C. elegans)	2700063N13Rik, HSPC299, nipsnap homolog 3A (C. elegans), nipsnap homolog 3B (C. elegans), Nipsnap3b, NIPSNAP4, TASSC	Nucleus	other	IFNG	New IFNg-induced	25934	0.977978	0.998191	1.67761	0.616308	0.995582	0.000407	39.2646	46.0763	64.0502
ILMN_2260082	NAIP	NLR family, apoptosis inhibitory protein	BIRC1, Birc1a, Birc1b, LOC100509323, LOC652755, Naip-rs6, Naip2, NLR family, apoptosis inhibitory protein, NLR family, apoptosis inhibitory protein 2, NLRB1, psiNAIP	Cytoplasm	other	IFNG	New IFNg-induced	4671	0.982204	1.47523	1.86738	0.649808	0.0951806	0.000401	35.4466	56.5609	79.3849
ILMN_2102693	NUFIP2	nuclear fragile X mental retardation protein interacting protein 2	1110001M19RIK, 182-FIP, 82-FIP, 9530056D24RIK, AI256692, AI461731, FIP-82, mKIAA1321, nuclear fragile X mental retardation protein interacting protein 2, PIG1	Cytoplasm	other	IFNG	New IFNg-induced	57532	0.995548	1.0756	1.53747	0.819645	0.358183	0.0111324	185.563	212.354	267.081
ILMN_1752832	NPIPB1P	nuclear pore complex interacting protein family, member B1, pseudogene	DKFZp547E087, nuclear pore complex interacting protein family, member B1, pseudogene	Other	other	IFNG	New IFNg-induced	729602	0.953403	1.043	2.0241	0.471808	0.791772	0.00647266	24.7082	30.7962	48.8986
ILMN_3246766	NPIPB3 (includes others)	nuclear pore complex interacting protein family, member B3	61E3.4, DKFZP564D113, KIAA0220, KIAA0220L, LOC101060564, LOC102725157, NPIP, NPIPB, NPIPB11, NPIPB4, NPIPB5, NPIPL3, nuclear pore complex interacting protein family, member B11, nuclear pore complex interacting protein family, member B3, nuclear pore complex interacting protein family, member B4, nuclear pore complex interacting protein family, member B5	Other	other	IFNG	New IFNg-induced	728888|440345|23117|100132247	0.996088	0.861946	1.39535	0.830863	0.0593827	0.000205	1552.12	1339.38	2160.71
ILMN_2070052	LOC613037	nuclear pore complex interacting protein pseudogene	LOC101060576, LOC101929910, nuclear pore complex interacting protein pseudogene	Other	other	IFNG	New IFNg-induced	613037	0.994208	0.949249	1.27749	0.795469	0.189006	0.00136044	2870.38	2570.18	3984.44
ILMN_1785107	NXT2	nuclear transport factor 2-like export factor 2	6330587F24RIK, AI787442, DC9, nuclear transport factor 2-like export factor 2, P15-2, p15-2a, RGD1560204	Nucleus	transporter	IFNG	New IFNg-induced	55916	0.928491	1.07638	2.10424	0.372766	0.773295	0.0131501	25.8371	30.4445	52.9812
ILMN_1705907	NUP153	nucleoporin 153kDa	B130015D15Rik, C88147, HNUP153, N153, nucleoporin 153, nucleoporin 153kDa, NUCZINK	Nucleus	transporter	IFNG	New IFNg-induced	9972	0.996098	1.0057	1.57419	0.830943	0.950851	0.00242388	162.546	148.374	309.699
ILMN_1781996	NUDT16	nudix (nucleoside diphosphate linked moiety X)-type motif 16	2310041H06RIK, 2810047L04Rik, 2900006H04Rik, AI851783, LOC100044298, nudix (nucleoside diphosphate linked moiety X)-type motif 16, RGD1311387	Nucleus	enzyme	IFNG	New IFNg-induced	131870	0.973409	1.2443	2.09024	0.58665	0.282478	0.000671	23.5676	25.5173	62.947
ILMN_1789186	OBFC1	oligonucleotide/oligosaccharide-binding fold containing 1	0610009H20Rik, 2310057J23Rik, AAF-44, AI413458, bA541N10.2, oligonucleotide/oligosaccharide-binding fold containing 1, RPA-32, STN1	Nucleus	other	IFNG_GT_2IFNA	New IFNg-induced	79991	0.988213	1.39644	3.61767	0.714865	0.0426465	8.3e-05	112.572	153.41	451.727
ILMN_2361807	OS9	osteosarcoma amplified 9, endoplasmic reticulum lectin	4632413K17RIK, amplified in osteosarcoma, AU022351, ERLEC2, osteosarcoma amplified 9, endoplasmic reticulum lectin	Nucleus	other	IFNG	New IFNg-induced	10956	0.99364	0.957902	1.29374	0.785833	0.678319	0.00120734	95.7823	94.8316	119.744
ILMN_1663347	OTOF	otoferlin	AUNB1, DFNB6, DFNB9, FER1L2, NSRD9, Otoferlin	Plasma Membrane	other	IFNA_GT_2IFNG	New IFNg-induced	9381	0.994206	7.61504	2.51742	0.795807	0.0104437	0.0154682	4.59418	171.511	47.6014
ILMN_1668345	OAF	out at first homolog	AL024221, D130038B21Rik, D9Ucla1, NS5ATP13TP2, OAF homolog (Drosophila), out at first homolog, RGD1305890	Cytoplasm	other	IFNG	New IFNg-induced	220323	0.982798	1.11606	1.40508	0.662425	0.430637	0.0130376	9.06088	2.2399	24.781
ILMN_3241446	ODF3B	outer dense fiber of sperm tails 3B	2010001J22Rik, LOC440836, ODF3L3, outer dense fiber of sperm tails 3B, RGD1564322	Other	enzyme	IFNA_IFNG	New IFNg-induced	440836	0.993398	2.92028	1.59583	0.781548	0.00108706	0.0084119	49.1388	128.571	91.8673
ILMN_1669508	PAF1	PAF1 homolog, Paf1/RNA polymerase II complex component	5730511K23RIK, AA675045, F23149 1, PAF1 homolog, Paf1/RNA polymerase II complex component, Paf1, RNA polymerase II associated factor, homolog (S. cerevisiae), PD2, RGD1306219	Nucleus	other	IFNG	New IFNg-induced	54623	0.992301	0.967522	1.98515	0.764734	0.550091	0.000409	214.516	196.057	467.261
ILMN_1729748	PEF1	penta-EF-hand domain containing 1	2600002E23RIK, ABP32, PEF1A, Peflin, penta-EF-hand domain containing 1	Cytoplasm	other	IFNA_IFNG	New IFNg-induced	553115	0.987477	2.07156	1.61411	0.702774	0.000256	0.0120505	84.1127	156.801	161.281
ILMN_1660021	PLIN3	perilipin 3	1300012C15Rik, CSP, M6PRBP1, perilipin 3, PP17, TIP47	Cytoplasm	other	IFNA_IFNG	New IFNg-induced	10226	0.9956	1.27984	1.34162	0.820979	0.00251007	0.00071	1137.43	1342.25	1737.48
ILMN_1852022	PLIN4	perilipin 4	KIAA1881, MGI:1929709, mKIAA1881, perilipin 4, S3-12	Cytoplasm	other	IFNG	New IFNg-induced	729359	0.987302	1.19421	1.55334	0.701132	0.439532	0.000228	72.5373	99.4076	104.402
ILMN_1790533	PHACTR2	phosphatase and actin regulator 2	AV158170, BC012871, C6orf56, LOC100039475, LOC100045210, phosphatase and actin regulator 2	Other	other	IFNA_IFNG	New IFNg-induced	9749	0.991407	1.7493	1.47891	0.752264	0.00102297	0.00150557	172.983	283.4	279.849
ILMN_1652787	PIK3AP1	phosphoinositide-3-kinase adaptor protein 1	1810044J04Rik, BCAP, phosphoinositide-3-kinase adaptor protein 1	Cytoplasm	other	IFNA_IFNG	New IFNg-induced	118788	0.988824	1.65753	3.23136	0.718262	0.0238041	0.000446	208.145	397.992	583.276
ILMN_1707286	PLBD1	phospholipase B domain containing 1	1100001H23Rik, phospholipase B domain containing 1, RGD1308734	Extracellular Space	other	IFNG	New IFNg-induced	79887	0.99693	1.01667	2.24953	0.849715	0.484531	0.000108	1047.67	930.539	2744.13
ILMN_2042771	PTTG1	pituitary tumor-transforming 1	AW555095, C87862, EAP1, HPTTG, PITUITARY TUMOR TRANSFORMING GENE protein1, pituitary tumor-transforming 1, pituitary tumor-transforming gene 1, PITUITARY tumour TRANSFORMING GENE protein1, pituitary tumour-transforming 1, pituitary tumour-transforming gene 1, PTTG, Pttg3, Securin, TUTR1	Nucleus	transcription regulator	IFNG	New IFNg-induced	9232	0.993485	1.18361	1.96753	0.783898	0.0620475	0.000271	76.2655	93.4687	146.311
ILMN_2049021	PTTG3P	pituitary tumor-transforming 3, pseudogene	pituitary tumor-transforming 3, pseudogene, pituitary tumour-transforming 3, pseudogene, PTTG3, rcPTTG1	Other	other	IFNG	New IFNg-induced	26255	0.974024	1.23704	1.74704	0.585576	0.290178	0.00309328	26.5056	34.8908	44.1074
ILMN_1751773	POLD3	polymerase (DNA-directed), delta 3, accessory subunit	2410142G14Rik, C85233, KIAA0039, P66, P68, polymerase (DNA-directed), delta 3, accessory subunit, PPP1R128	Nucleus	transcription regulator	IFNG	New IFNg-induced	10714	0.981006	1.17326	1.43527	0.646729	0.220872	0.00135066	46.5344	50.6068	75.8496
ILMN_2396903	KCNJ15	potassium channel, inwardly rectifying subfamily J, member 15	4930414N08Rik, AI182284, AI267127, IRKK, KIR1.3, KIR4.2, potassium channel, inwardly rectifying subfamily J, member 15, potassium inwardly-rectifying channel, subfamily J, member 15	Plasma Membrane	ion channel	IFNG	New IFNg-induced	3772	0.969169	0.823101	2.7833	0.555431	0.40014	0.0026236	33.2169	27.8329	96.5212
ILMN_1711650	KCNE5	potassium channel, voltage gated subfamily E regulatory beta subunit 5	1500015C14Rik, KCNE1L, LOC681501, Mink, potassium channel, voltage gated subfamily E regulatory beta subunit 5, potassium channel, voltage gated subfamily E regulatory ë_ subunit 5, potassium channel, voltage-gated Isk-related subfamily E regulatory beta subunit 5, potassium channel, voltage-gated Isk-related subfamily E regulatory ë_ subunit 5, potassium voltage-gated channel, Isk-related family…	Plasma Membrane	ion channel	IFNG	New IFNg-induced	23630	0.991873	1.07994	3.32663	0.760895	0.299327	0.00932921	6.11092	7.45513	43.6328
ILMN_2179652	PRELID1	PRELI domain containing 1	2610524G07Rik, CGI-106, PRELI, PRELI domain containing 1, PX19, RGD1308082, SBBI12	Cytoplasm	other	IFNA_IFNG	New IFNg-induced	27166	0.981454	1.46665	1.64094	0.649417	4.62e-05	0.00819701	115.913	149.024	217.079
ILMN_3223317	PRELID1P1	PRELI domain containing 1 pseudogene 1	PRELI domain containing 1 pseudogene 1	Other	other	IFNA_IFNG	New IFNg-induced	728666	0.988932	1.86891	1.49533	0.720084	0.015792	0.0207998	76.5504	125.991	141.414
ILMN_1697491	PRR5L	proline rich 5 like	2600010E01RIK, 4833411O04Rik, FLJ22630, proline rich 5 like, PROTOR2, RGD1309969	Cytoplasm	other	IFNG	New IFNg-induced	79899	0.995152	0.592611	6.41982	0.812009	0.0596051	0.0001	116.427	70.6482	748.043
ILMN_1655316	PSMC6	proteasome (prosome, macropain) 26S subunit, ATPase, 6	2300001E01Rik, AI451058, CADP44, HEL-S-73, LOC100365869, P42, P44, proteasome (prosome, macropain) 26S subunit, ATPase, 6, RPT4, SUG2	Nucleus	peptidase	IFNG	New IFNg-induced	5706	0.986824	0.928832	1.33402	0.695739	0.525103	0.00859475	394.229	401.926	506.133
ILMN_1796430	PSMD3	proteasome (prosome, macropain) 26S subunit, non-ATPase, 3	AI255837, AntP91a, D11Bwg1349e, P58, proteasome (prosome, macropain) 26S subunit, non-ATPase, 3, Psd3, RPN3, S3, TSTA2, Tstap91a	Cytoplasm	other	IFNG	New IFNg-induced	5709	0.975585	0.847433	2.91073	0.599935	0.265417	0.00221218	13.3196	9.92993	47.2512
ILMN_2088410	PSMG2	proteasome (prosome, macropain) assembly chaperone 2	1700017I17Rik, AW545363, CLAST3, HCCA3, HsT1707, MDS003, PAC2, proteasome (prosome, macropain) assembly chaperone 2, TNFSF5IP1	Nucleus	other	IFNG	New IFNg-induced	56984	0.998519	1.1662	1.28846	0.895116	0.0814277	0.0142727	405.218	443.815	598.616
ILMN_1675852	PSMA6P1	proteasome (prosome, macropain) subunit, alpha type, 6 pseudogene 1	proteasome (prosome, macropain) subunit, alpha type, 6 pseudogene 1, proteasome (prosome, macropain) subunit, ë± type, 6 pseudogene 1, PSMA6-LIKE, PSMA6P, PSMA6Y	Other	other	IFNA_IFNG	New IFNg-induced	64596	0.995594	1.73028	1.35082	0.820487	0.00047	0.0123192	662.371	1030.75	1019.28
ILMN_2075440	PDIA3P1	protein disulfide isomerase family A, member 3 pseudogene 1	ERp60, GRP58P, PDIA3P, protein disulfide isomerase family A, member 3 pseudogene 1	Other	other	IFNG	New IFNg-induced	171423	0.986339	1.16112	1.3815	0.691297	0.11897	0.0342559	127.854	151.424	183.051
ILMN_3299365	PPP1R14BP2	protein phosphatase 1, regulatory (inhibitor) subunit 14B pseudogene 2	protein phosphatase 1, regulatory (inhibitor) subunit 14B pseudogene 2	Other	other	IFNG	New IFNg-induced	729406	0.980949	1.18012	2.52424	0.641113	0.422176	5.12e-05	64.1728	86.4314	163.131
ILMN_1731589	PTPRJ	protein tyrosine phosphatase, receptor type, J	AI450271, BET, Byp, CD148, DEP-1, HPTPeta, protein tyrosine phosphatase, receptor type, J, PTP ETA C, PTP-ETA, PTP-ETA M, Ptpb2, PTPbeta2, R-PTP-ETA, RPTPJ, SCC1	Plasma Membrane	phosphatase	IFNG	New IFNg-induced	5795	0.989942	0.613979	1.96494	0.733457	0.0692708	0.0101687	47.1888	39.7634	83.4789
ILMN_3253787	LOC100128274	putative p150	Gm3469, predicted gene 3469, putative p150	Other	other	IFNA_GT_2IFNG	New IFNg-induced	100128274	0.990966	6.922	3.44298	0.746632	8.38e-06	4.48e-06	82.2961	625.011	267.796
ILMN_3231554	LOC728093	putative POM121-like protein 1-like	LOC100653056, LOC101929545, putative POM121-like protein 1-like	Other	other	IFNG	New IFNg-induced	728093	0.986171	1.29128	1.60349	0.689363	0.210476	0.00835398	10.8521	15.7557	21.0045
ILMN_1662198	RANGAP1	Ran GTPase activating protein 1	C79654, Fug1, mKIAA1835, RAN GTPase activating protein 1, RANGAP, SD	Nucleus	other	IFNA_IFNG	New IFNg-induced	5905	0.99739	1.64258	2.42722	0.861409	0.0244022	0.000164	382.442	616.261	1011.09
ILMN_3221261	RHOQP2	ras homolog family member Q pseudogene 2	ras homolog family member Q pseudogene 2	Other	other	IFNG	New IFNg-induced	730041	0.954622	0.707708	2.23489	0.485631	0.315172	0.0162558	18.3535	15.444	33.7069
ILMN_1692433	RECQL5	RecQ protein-like 5	DKFZP434J0450, RecQ protein-like 5, RECQ5, Recq5b, Recql5b	Nucleus	enzyme	IFNG	New IFNg-induced	9400	0.967808	0.983005	1.42433	0.54427	0.909777	0.0203135	14.9213	15.1989	20.7041
ILMN_1756928	RTN1	reticulon 1	4930441F12RIK, NSP, reticulon 1	Cytoplasm	other	IFNG	New IFNg-induced	6252	0.9848	1.16286	1.51631	0.677261	0.482809	0.00827594	58.3896	61.0772	110.796
ILMN_1764571	ARHGAP23	Rho GTPase activating protein 23	4933428G20RIK, A330041B18Rik, Rho GTPase activating protein 23	Cytoplasm	other	IFNA_IFNG	New IFNg-induced	57636	0.994642	1.78118	1.86045	0.805514	0.0392225	0.0202864	3.09777	22.0431	19.7652
ILMN_1696466	ROPN1L	rhophilin associated tail protein 1-like	Akapasp, ASP, AV047578, LINC01513, LOC101929379, LOC683424, LOC728124, rhophilin associated tail protein 1-like, ropporin 1-like, RSPH11	Cytoplasm	kinase	IFNG	New IFNg-induced	83853	0.991046	0.855425	1.47877	0.746798	0.279582	0.0328902	52.3667	46.173	78.1404
ILMN_1730628	RNASE2	ribonuclease, RNase A family, 2 (liver, eosinophil-derived neurotoxin)	EAR, Ear11, Ear5, ECP, EDN, Eosinophil-derived neurotoxin, mR5, NONSECRETORY RIBONUCLEASE, R1, R7, RAF3, Raf4, Ribonuclease 2, ribonuclease, RNase A family, 2 (liver, eosinophil-derived neurotoxin), ribonuclease, RNase A family, 2A (liver, eosinophil-derived neurotoxin), ribonuclease, RNase A family, 2B (liver, eosinophil-derived neurotoxin), RNASE U, RNase UpI-2, Rnase2a, Rnase2b, Rnase3, RNS2	Cytoplasm	enzyme	IFNA_IFNG	New IFNg-induced	6036	0.993097	1.68225	1.83829	0.77652	0.00398426	0.00156169	131.019	164.179	307.932
ILMN_1811997	RNF115	ring finger protein 115	2610028E05Rik, AU042696, BCA2, LOC101060478, Rabring7, ring finger protein 115, Tristetraprolin, Zfp364, ZNF364	Cytoplasm	enzyme	IFNG	New IFNg-induced	27246	0.995456	0.987132	1.59303	0.817847	0.824774	7.67e-05	354.917	352.518	563.85
ILMN_2339748	RNF13	ring finger protein 13	2010001H16RIK, ring finger protein 13, RZF	Cytoplasm	enzyme	IFNA_IFNG	New IFNg-induced	11342	0.995131	1.40771	1.70744	0.811522	0.00387496	0.0130819	317.546	452.762	575.205
ILMN_1777660	RNF144A	ring finger protein 144A	KIAA0161, RGD1561737, ring finger protein 144A, RNF144, UBCE7IP4, UIP4	Nucleus	other	IFNA_IFNG	New IFNg-induced	9781	0.992642	2.6466	1.49161	0.769433	3.52e-05	0.000253	102.19	259.051	158.337
ILMN_1674891	RNF213	ring finger protein 213	6030403J01, ALO17, C17ORF27, D11Ertd759e, FRAG-6, KIAA1554, KIAA1618, LOC100287062, mKIAA1554, MYMY2, MYSTR, NET57, RGD1308168, ring finger protein 213	Cytoplasm	enzyme	IFNA_GT_2IFNG	New IFNg-induced	57674	0.941574	9.41107	4.32192	0.417527	0.000233	1.35e-05	27.1951	251.682	117.098
ILMN_1689046	RBM47	RNA binding motif protein 47	9530077J19Rik, FLJ20273, NET18, RGD1359713, RNA binding motif protein 47	Nucleus	other	IFNG	New IFNg-induced	54502	0.955828	0.847996	4.55366	0.48155	0.302838	0.000355	75.5397	75.5203	296.921
ILMN_2215862	SLFN13	schlafen family member 13	9830137M10Rik, LOC100505167, LOC100505399, schlafen 8, schlafen 9, schlafen family member 13, SLFN10, Slfn8, Slfn9	Nucleus	enzyme	IFNA_IFNG	New IFNg-induced	146857	0.991122	1.84568	1.36043	0.749503	0.00453645	0.00883707	80.4089	170.895	91.1416
ILMN_1656386	SEC24D	SEC24 family member D	2310020L09RIK, CLCRP2, Gm1349, SEC24 family member D, Sec24 related gene family, member D (S. cerevisiae)	Cytoplasm	transporter	IFNA_IFNG	New IFNg-induced	9871	0.981799	2.0326	2.91144	0.646487	0.007146	0.000768	48.8783	101.638	140.941
ILMN_2045351	SPINK9	serine peptidase inhibitor, Kazal type 9	LEKTI2, serine peptidase inhibitor, Kazal type 9	Extracellular Space	other	IFNG	New IFNg-induced	643394	0.989861	1.4842	1.44018	0.730772	0.0984151	0.0203033	12.7533	22.1236	18.598
ILMN_1781085	STAP1	signal transducing adaptor family member 1	AI586015, BRDG1, RGD1311584, signal transducing adaptor family member 1	Cytoplasm	other	IFNA_IFNG	New IFNg-induced	26228	0.996104	3.68328	2.01414	0.830638	0.00608949	0.0306341	7.4725	52.2036	25.2448
ILMN_2372974	SIRPA	signal-regulatory protein alpha	AI835480, BIT, CD172A, MFR, MYD-1, P tyros subs 1, P84, PTP non-receptor type substrate 1, PTPNS1, SHP-1, SHPS-1, signal-regulatory protein alpha, signal-regulatory protein ë±, SIRP, Sirp-ë±-1, Sirp1 Alpha, Sirp1 ë±, SIRPA isoform 2, SIRPALPHA, SIRPë±	Plasma Membrane	phosphatase	IFNG	New IFNg-induced	140885	0.992289	0.909725	1.37606	0.764523	0.480759	0.0100711	133.227	120.094	199.677
ILMN_1678729	SIL1	SIL1 nucleotide exchange factor	1810057E01Rik, AI042831, AJ299442, BAP, endoplasmic reticulum chaperone SIL1 homolog (S. cerevisiae), MSS, SIL1 nucleotide exchange factor, ULG5, wz	Cytoplasm	transporter	IFNA_IFNG	New IFNg-induced	64374	0.985658	1.43274	1.53378	0.685292	0.0273369	0.0275559	59.9027	72.5573	115.336
ILMN_1684634	SRGAP2B	SLIT-ROBO Rho GTPase activating protein 2B	LOC101060664, SLIT-ROBO Rho GTPase activating protein 2B, SRGAP2L, SRGAP2P2	Other	other	IFNA_GT_2IFNG	New IFNg-induced	647135	0.966925	3.72956	1.62363	0.540158	0.00019	0.0291594	15.7846	66.8013	26.595
ILMN_3256004	SNRPGP2	small nuclear ribonucleoprotein polypeptide G pseudogene 2	HsT2742, small nuclear ribonucleoprotein polypeptide G pseudogene 2	Other	other	IFNG	New IFNg-induced	100130003	0.996575	1.07416	1.27009	0.841612	0.271191	0.025901	520.457	510.589	748.426
ILMN_3238785	SNHG9	small nucleolar RNA host gene 9	NCRNA00062, small nucleolar RNA host gene 9	Other	other	IFNG	New IFNg-induced	735301	0.991883	0.859527	1.47557	0.75902	0.295933	0.000438	147.073	124.075	238.706
ILMN_1689294	SNORD14D	small nucleolar RNA, C/D box 14D	small nucleolar RNA, C/D box 14D	Other	other	IFNG	New IFNg-induced	85390	0.977462	0.938474	1.6608	0.61301	0.728283	0.00346693	8.45596	8.64876	23.6553
ILMN_1716441	SNORD4A	small nucleolar RNA, C/D box 4A	mgh18S-121, RNU101A, small nucleolar RNA, C/D box 4A, Z17A	Other	other	IFNG	New IFNg-induced	26773	0.966982	0.827946	1.49579	0.542872	0.206076	0.0327197	25.7909	26.605	29.5181
ILMN_3238662	SNORD89	small nucleolar RNA, C/D box 89	HBII-289, small nucleolar RNA, C/D box 89	Other	other	IFNG	New IFNg-induced	692205	0.989759	1.27457	1.64105	0.730231	0.0529777	0.0174394	171.583	243.632	246.316
ILMN_2189842	SNORA10	small nucleolar RNA, H/ACA box 10	ACA10, small nucleolar RNA, H/ACA box 10	Other	other	IFNG	New IFNg-induced	574042	0.961134	0.780389	1.65229	0.51662	0.241945	0.0298917	16.4104	13.1596	24.7965
ILMN_1799969	SNAPIN	SNAP-associated protein	25-kDa synaptosomal-associated protein, AA407989, AV026596, BLOC1S7, BLOS7, SNAP-associated protein, Snap25bp, SNAPAP, SNAPIN beta, SNAPIN ë_	Plasma Membrane	other	IFNG	New IFNg-induced	23557	0.996591	1.08042	1.41196	0.841863	0.576959	0.0165485	92.589	104.38	126.693
ILMN_1806015	SLC2A3P2	solute carrier family 2 (facilitated glucose transporter), member 3 pseudogene 2	solute carrier family 2 (facilitated glucose transporter), member 3 pseudogene 2	Other	other	IFNG	New IFNg-induced	391045	0.980915	0.792762	1.63923	0.640496	0.0546864	0.0112844	69.0943	69.5734	80.4275
ILMN_1755843	SLC26A8	solute carrier family 26 (anion exchanger), member 8	solute carrier family 26 (anion exchanger), member 8, solute carrier family 26, member 8, SPGF3, TAT1	Plasma Membrane	transporter	IFNA_IFNG	New IFNg-induced	116369	0.981777	2.35475	4.20602	0.646109	0.0162017	0.000218	42.6701	165.511	125.181
ILMN_2105966	SLC35A4	solute carrier family 35, member A4	2610030J16Rik, MGC2541, PLRR4, solute carrier family 35, member A4	Other	transporter	IFNA_IFNG	New IFNg-induced	113829	0.984001	1.67473	1.56536	0.66598	0.0202498	0.00067	61.8091	95.4484	106.894
ILMN_1732810	SNX17	sorting nexin 17	5830447M19Rik, AI790646, b2b1625.1Clo, D5Ertd260e, mKIAA0064, sorting nexin 17, XIG5	Cytoplasm	transporter	IFNG	New IFNg-induced	9784	0.997577	1.02501	1.29305	0.866187	0.741989	0.00256348	326.264	310.779	474.596
ILMN_1691575	SNX2	sorting nexin 2	0610030A03Rik, sorting nexin 2, TRG-9	Cytoplasm	transporter	IFNA_IFNG	New IFNg-induced	6643	0.996877	2.38605	1.33229	0.848448	7.07e-05	0.00900467	278.605	616.874	411.464
ILMN_1798612	SNX20	sorting nexin 20	9130017C17Rik, RGD1307787, SLIC1, sorting nexin 20	Other	other	IFNG_GT_2IFNA	New IFNg-induced	124460	0.95098	1.58733	4.22681	0.47413	0.00360318	6.68e-05	46.4144	82.316	182.626
ILMN_1742260	SSFA2	sperm specific antigen 2	5730488C15Rik, CS-1, KRAP, mKIAA1927, SPAG13, sperm specific antigen 2	Plasma Membrane	other	IFNG	New IFNg-induced	6744	0.974652	1.35168	2.74737	0.603106	0.0599253	0.00448157	51.1553	77.6202	130.71
ILMN_2204545	ST3GAL4	ST3 beta-galactoside alpha-2,3-sialyltransferase 4	2,3-Alpha Sialyltransferase, 2,3-ë± Sialyltransferase, Alpha-2,3-sialyltransferase, Beta-galactosidase alpha-2,3-sialytransferase, CGS23, LOC100129068, NANTA3, SAT3, SIAT4, SIAT4C, ST3 beta-galactoside alpha-2,3-sialyltransferase 4, ST3 ë_-galactoside ë±-2,3-sialyltransferase 4, ST3GalIV, STZ, ë±-2,3 Sialyltransferase, ë_-galactosidase ë±-2,3-sialytransferase	Cytoplasm	enzyme	IFNG	New IFNg-induced	6484	0.976752	1.01307	3.63381	0.609343	0.937551	3.11e-05	37.1375	40.4077	141.569
ILMN_1673950	STBD1	starch binding domain 1	D530019K15Rik, D5Ertd593e, GENEX3414, GENX-3414, RGD1311800, starch binding domain 1	Cytoplasm	other	IFNG	New IFNg-induced	8987	0.984959	1.45942	1.4908	0.677192	0.0569211	0.0453844	9.33474	17.2257	20.4106
ILMN_1656136	STAU1	staufen double-stranded RNA binding protein 1	5830401L18Rik, AW549911, C85792, PPP1R150, STAU, Staufen, staufen (RNA binding protein) homolog 1 (Drosophila), staufen double-stranded RNA binding protein 1	Cytoplasm	transporter	IFNG	New IFNg-induced	6780	0.991667	0.904996	1.54099	0.757144	0.187514	0.00871865	191.135	172.943	306.305
ILMN_1789510	STIP1	stress-induced phosphoprotein 1	HEL-S-94n, HOP, IEF-SSP-3521, P60, SIP1, STI1, STI1L, Stress-induced phosphoprotein 1	Cytoplasm	other	IFNG	New IFNg-induced	10963	0.991201	0.82384	1.28195	0.749091	0.178209	0.0128888	224.502	179.475	310.358
ILMN_1749213	SDF2L1	stromal cell-derived factor 2-like 1	LOC683036, Sdf211, stromal cell-derived factor 2-like 1	Cytoplasm	other	IFNG	New IFNg-induced	23753	0.996661	1.277	1.33158	0.843273	0.0613433	0.0259537	95.0147	106.345	153.651
ILMN_1771348	SDHAF3	succinate dehydrogenase complex assembly factor 3	0610005M07Rik, 4933430A16RIK, ACN9, DC11, LRRGT00092, Sdh7, succinate dehydrogenase complex assembly factor 3	Cytoplasm	other	IFNG	New IFNg-induced	57001	0.98271	1.19147	2.48457	0.660197	0.622247	0.0122667	49.1834	61.6261	142.029
ILMN_2051232	SDHA	succinate dehydrogenase complex, subunit A, flavoprotein (Fp)	1500032O14RIK, 2310034D06Rik, 4921513A11, C81073, CMD1GG, Complex II Flavoprotein Subunit, FP, PGL5, SDH1, SDH2, SDH70, SDHF, Succinate dehydrogenase complex, subunit A flavoprotein (Fp), succinate dehydrogenase complex, subunit A, flavoprotein (Fp), Succinate-ubiquinone oxidoreductase 70-kda subunit	Cytoplasm	enzyme	IFNG	New IFNg-induced	6389	0.996527	1.24749	1.3929	0.840178	0.124127	0.00700567	201.323	227.284	325.026
ILMN_1681601	SUCNR1	succinate receptor 1	GPR91, succinate receptor 1	Plasma Membrane	G-protein coupled receptor	IFNG	New IFNg-induced	56670	0.977138	0.870779	1.82328	0.61801	0.270846	0.000103	6.63316	7.46341	20.226
ILMN_3287814	ST13P13	suppression of tumorigenicity 13 (colon carcinoma) (Hsp70 interacting protein) pseudogene 13	suppression of tumorigenicity 13 (colon carcinoma) (Hsp70 interacting protein) pseudogene 13, suppression of tumourigenicity 13 (colon carcinoma) (Hsp70 interacting protein) pseudogene 13	Other	other	IFNG	New IFNg-induced	401648	0.957262	0.954932	1.42964	0.496286	0.853449	0.0272923	11.9548	15.3458	16.7809
ILMN_2089175	SYAP1	synapse associated protein 1	2010110O17Rik, AW011796, PRO3113, synapse associated protein 1	Nucleus	other	IFNA_IFNG	New IFNg-induced	94056	0.993424	1.5825	1.66326	0.781891	0.00792901	0.0045289	676.067	1225.04	999.649
ILMN_2333774	TAGAP	T-cell activation RhoGTPase activating protein	2610315E15RIK, ARHGAP47, FKSG15, IDDM21, LOC100038946, T-cell activation RhoGTPase activating protein, TAGAP1	Cytoplasm	other	IFNA_IFNG	New IFNg-induced	117289	0.985917	2.35192	3.57011	0.687632	0.00318492	0.000125	92.0527	267.383	298.598
ILMN_1689876	LOC646938	TBC1 domain family, member 2B pseudogene	TBC1 domain family, member 2B pseudogene	Other	other	IFNG	New IFNg-induced	646938	0.953943	0.832941	1.92306	0.469661	0.234687	0.00216835	32.3716	29.1014	51.4222
ILMN_1743933	TSHZ3	teashirt zinc finger homeobox 3	A630038G13Rik, KIAA1474, mKIAA1474, teashirt3, teashirt zinc finger family member 3, teashirt zinc finger homeobox 3, TSH3, Zfp537, ZNF537	Nucleus	transcription regulator	IFNG	New IFNg-induced	57616	0.98808	0.810608	1.82579	0.710355	0.149598	0.00032	81.6592	72.6256	145.991
ILMN_1685079	TELO2	telomere maintenance 2	1200003M09Rik, AI415602, CLK2, mKIAA0683, RGD1305553, TEL2, TEL2, telomere maintenance 2, homolog (S. cerevisiae), telomere maintenance 2	Cytoplasm	other	IFNG	New IFNg-induced	9894	0.930843	0.717105	2.17735	0.37854	0.549163	0.0100727	40.5146	31.919	76.2691
ILMN_1692272	TEX261	testis expressed 261	3110001O07RIK, AA409339, AI480706, AL033351, TEG-261, testis expressed 261, testis expressed gene 261	Extracellular Space	other	IFNG	New IFNg-induced	113419	0.97775	0.695912	1.59899	0.617013	0.215175	0.0236846	48.3012	31.228	89.9605
ILMN_1750321	TRANK1	tetratricopeptide repeat and ankyrin repeat containing 1	A230061D21RIK, C030048J01RIK, Gm187, KIAA0342, LBA1, RGD1563130, tetratricopeptide repeat and ankyrin repeat containing 1	Nucleus	transcription regulator	IFNA_IFNG	New IFNg-induced	9881	0.995181	3.39107	2.33468	0.812443	3.55e-05	7.98e-06	263.666	842.385	704.407
ILMN_1676555	TTC26	tetratricopeptide repeat domain 26	9330141E21RIK, 9430097H08Rik, DYF13, tetratricopeptide repeat domain 26	Extracellular Space	other	IFNA_IFNG	New IFNg-induced	79989	0.988637	3.82742	6.05126	0.717051	0.0126708	0.00199346	6.80569	66.5496	86.5672
ILMN_1692464	TTC38	tetratricopeptide repeat domain 38	9030019H09, FLJ20699, LL22NC03-5H6.5, RGD1306041, tetratricopeptide repeat domain 38	Cytoplasm	other	IFNA_IFNG	New IFNg-induced	55020	0.993989	2.35621	1.34802	0.790936	0.00075	0.0312678	134.162	287.844	185.736
ILMN_1740185	TPMT	thiopurine S-methyltransferase	AW106912, LOC681730, OCCLUDIN, thiopurine methyltransferase, thiopurine S-methyltransferase	Cytoplasm	enzyme	IFNG	New IFNg-induced	7172	0.993423	1.1803	1.34708	0.78196	0.070029	0.00352727	94.7382	110.411	135.923
ILMN_1805028	THOC7	THO complex 7	1500006O09RIK, FLJ23445, fSAP24, hTREX30, NIF3L1BP1, RGD1305475, THO complex 7, THO complex 7 homolog (Drosophila), TREX30	Nucleus	other	IFNA_IFNG	New IFNg-induced	80145	0.995054	1.30716	1.47942	0.809715	0.00227	0.0025718	551.671	685.196	871.916
ILMN_2043109	TOP1P2	topoisomerase (DNA) I pseudogene 2	topoisomerase (DNA) I pseudogene 2	Other	other	IFNG	New IFNg-induced	7152	0.9522	0.943798	3.59991	0.463793	0.824109	0.000247	54.2914	63.4821	179.106
ILMN_3247325	TPT1-AS1	TPT1 antisense RNA 1	TPT1 antisense RNA 1	Other	other	IFNG	New IFNg-induced	100190939	0.972456	0.929381	1.56212	0.584598	0.577975	0.0252289	37.0554	37.3903	53.4038
ILMN_1740572	TCN2	transcobalamin II	AW208754, D22S676, D22S750, II, TC, TC II, TC-2, TCN2P, transcobalamin 2, transcobalamin II, Transcobalamine 2	Extracellular Space	transporter	IFNA_IFNG	New IFNg-induced	6948	0.954579	2.24642	1.80048	0.476206	0.00141001	0.0176309	17.6759	36.7481	35.4589
ILMN_1730999	TPR	translocated promoter region, nuclear basket protein	2610029M07Rik, C77892, FLJ13049, translocated promoter region, nuclear basket protein	Nucleus	transporter	IFNG	New IFNg-induced	7175	0.998498	0.898129	1.33326	0.894418	0.093676	0.0126002	259.174	213.831	383.811
ILMN_1803219	TMC4	transmembrane channel-like 4	transmembrane channel-like 4, transmembrane channel-like gene family 4	Cytoplasm	other	IFNG	New IFNg-induced	147798	0.994787	0.970774	1.53247	0.805406	0.188602	0.0266403	6.6984	1.71647	16.7253
ILMN_3197549	TMEM106A	transmembrane protein 106A	0610008L10RIK, AI043106, BC022145, FLJ77644, RGD1309043, transmembrane protein 106A	Cytoplasm	other	IFNG	New IFNg-induced	113277	0.990817	1.2282	2.00984	0.743774	0.268162	0.013915	19.021	31.6535	33.1136
ILMN_2299612	TMEM150A	transmembrane protein 150A	BC014685, TM6P1, TMEM150, transmembrane protein 150A	Other	other	IFNG	New IFNg-induced	129303	0.985209	0.679513	1.57374	0.679747	0.0881277	0.00960126	97.4931	64.4571	152.255
ILMN_1776313	TMEM150B	transmembrane protein 150B	A630041N19, RGD1306181, TMEM224, transmembrane protein 150B	Other	other	IFNG	New IFNg-induced	284417	0.926442	1.33685	1.38743	0.366871	0.243905	0.0192706	24.4269	34.5978	30.5965
ILMN_2212590	TMEM170A	transmembrane protein 170A	9030409E16Rik, AA403674, D8Bwg1414e, RGD1559505, TMEM170, transmembrane protein 170, transmembrane protein 170A	Other	other	IFNG	New IFNg-induced	124491	0.980084	0.997736	1.30235	0.642358	0.980615	0.0138754	56.3965	58.247	68.3864
ILMN_3239055	TMEM208	transmembrane protein 208	1700006C06Rik, 2610030K20Rik, HSPC171, RGD1560953, transmembrane protein 208	Other	other	IFNG	New IFNg-induced	29100	0.979009	0.943947	1.33118	0.628586	0.742745	0.0119697	42.7221	35.2446	66.9022
ILMN_1752213	TMEM60	transmembrane protein 60	BC027828, C7orf35, DC32, RGD1308939, transmembrane protein 60	Other	other	IFNG	New IFNg-induced	85025	0.998771	1.15923	1.8478	0.904466	0.101677	0.000246	229.214	256.129	469.234
ILMN_1740864	TREML2	triggering receptor expressed on myeloid cells-like 2	AW049306, C6ORF76, dJ238O23.1, Gm750, LOC682922, TLT-2, triggering receptor expressed on myeloid cells-like 2	Plasma Membrane	other	IFNG	New IFNg-induced	79865	0.986788	0.843972	2.17827	0.69768	0.134704	0.000622	45.3454	35.6174	115.891
ILMN_1738220	TREML3P	triggering receptor expressed on myeloid cells-like 3, pseudogene	TLT3, TREML3, triggering receptor expressed on myeloid cells-like 3, pseudogene	Other	other	IFNG	New IFNg-induced	340206	0.988279	0.861749	1.71571	0.715966	0.0597885	0.0108154	80.2214	96.2379	74.6993
ILMN_3237734	TNRC18P2	trinucleotide repeat containing 18 pseudogene 2	LOC100132041, TNRC18, TNRC18B, trinucleotide repeat containing 18 pseudogene 2	Other	other	IFNG	New IFNg-induced	27320	0.972199	1.0856	1.73596	0.583296	0.565982	0.0143295	7.72893	7.67601	17.8882
ILMN_1809484	TMOD3	tropomodulin 3 (ubiquitous)	Tropomodulin 3, tropomodulin 3 (ubiquitous), UTMOD	Cytoplasm	other	IFNG	New IFNg-induced	29766	0.993059	0.954114	1.36511	0.776265	0.726153	0.0130449	63.3723	61.3593	89.8612
ILMN_1655864	TCAF2P1	TRPM8 channel-associated factor 2 pseudogene 1	FAM115D, FAM139B, TRPM8 channel-associated factor 2 pseudogene 1	Other	other	IFNG	New IFNg-induced	653691	0.950475	0.933806	2.91962	0.456593	0.710704	0.000715	16.9536	17.5131	52.0226
ILMN_1672571	TFIP11	tuftelin interacting protein 11	2810002G02Rik, AF097181, AW046167, bK445C9.6, hNtr1, NTR1, Spp382, Srr1, TIP33, TIP39, tuftelin interacting protein 11, Tuftelin interacting protein 33	Extracellular Space	other	IFNG	New IFNg-induced	24144	0.995952	1.06823	1.36991	0.82776	0.622822	0.0020917	177.643	174.545	280.933
ILMN_1666022	TNFRSF10D	tumor necrosis factor receptor superfamily, member 10d, decoy with truncated death domain	CD264, DCR2, TRAIL receptor 4, TRAIL-R4, TRUNDD, tumor necrosis factor receptor superfamily, member 10d, decoy with truncated death domain, tumour necrosis factor receptor superfamily, member 10d, decoy with truncated death domain	Plasma Membrane	transmembrane receptor	IFNG	New IFNg-induced	8793	0.960396	1.00223	1.49237	0.504443	0.990469	0.0136365	14.9093	18.4436	17.9931
ILMN_3248928	UBN2	ubinuclein 2	2900060J04Rik, 6030408G03Rik, BC060116, D130059P03Rik, FLJ25778, mKIAA2030, RGD1310722, ubinuclein 2	Nucleus	other	IFNA_IFNG	New IFNg-induced	254048	0.995618	1.44817	2.11561	0.821066	0.0298678	0.00361223	63.2379	89.1665	147.944
ILMN_1713759	UBE2J1	ubiquitin-conjugating enzyme E2, J1	0710008M05Rik, 1110030I22RIK, CGI-76, HSPC153, HSPC205, HSU93243, Ncube, NCUBE-1, UBC6, UBC6E, Ubc6p, ubiquitin-conjugating enzyme E2, J1, ubiquitin-conjugating enzyme E2J 1	Cytoplasm	enzyme	IFNA_IFNG	New IFNg-induced	51465	0.995651	1.49321	1.65425	0.821809	0.000197	0.00339169	282.872	425.001	471.639
ILMN_2164242	UBE2F	ubiquitin-conjugating enzyme E2F (putative)	2510010F15RIK, AI851109, NCE2, RGD1307608, ubiquitin-conjugating enzyme E2F (putative)	Cytoplasm	enzyme	IFNA_IFNG	New IFNg-induced	140739	0.998297	1.25076	1.45251	0.887595	0.0253776	0.00527514	756.832	987.869	1059.61
ILMN_3281294	UNC93B4	unc-93 homolog B4 pseudogene (C. elegans)	unc-93 homolog B4 pseudogene (C. elegans)	Other	other	IFNA_IFNG	New IFNg-induced	643384	0.968169	3.15587	1.7946	0.557823	0.00916775	0.00302812	26.187	89.0725	50.5725
ILMN_1652164	UNC93B5	unc-93 homolog B5 pseudogene (C. elegans)	unc-93 homolog B5 pseudogene (C. elegans)	Other	other	IFNA_IFNG	New IFNg-induced	729196	0.995243	3.529	1.7767	0.813931	0.000908	0.0126268	7.45171	41.487	21.5432
ILMN_3239734	LOC100134822	uncharacterized LOC100134822	LOC100132858, LOC100653347, uncharacterized LOC100134822	Other	other	IFNG	New IFNg-induced	100134822	0.988316	0.960673	2.58559	0.716761	0.742431	0.000599	9.61517	10.0947	29.8672
ILMN_3246910	LOC100190986	uncharacterized LOC100190986	uncharacterized LOC100190986	Other	other	IFNG	New IFNg-induced	100190986	0.990877	0.923162	1.88334	0.744263	0.348102	0.00180465	540.501	538.405	976.168
ILMN_1782753	LOC153684	uncharacterized LOC153684	uncharacterized LOC153684	Other	other	IFNA_IFNG	New IFNg-induced	153684	0.989383	2.14652	2.06736	0.724855	0.00124485	0.0105581	53.064	111.425	107.922
ILMN_2215355	LOC400499	uncharacterized LOC400499	LOC101927205, LOC102723455, LOC102723843, uncharacterized LOC400499	Other	other	IFNG	New IFNg-induced	400499	0.975931	0.861953	1.80795	0.600563	0.643736	0.00986485	30.5775	29.9737	45.196
ILMN_1652178	LOC400870	uncharacterized LOC400870	uncharacterized LOC400870	Other	other	IFNG	New IFNg-induced	400870	0.984101	1.13916	1.60843	0.669705	0.528603	0.0105838	11.0718	12.6158	20.2904
ILMN_2072598	LOC401357	uncharacterized LOC401357	LOC101928831, uncharacterized LOC401357	Other	other	IFNG	New IFNg-induced	401357	0.99682	1.08782	2.54258	0.847142	0.409066	0.000149	829.018	923.784	2128.93
ILMN_1794510	FLJ32255	uncharacterized LOC643977	uncharacterized LOC643977	Other	other	IFNA_IFNG	New IFNg-induced	643977	0.985899	2.37315	3.20588	0.684936	0.0118118	3.73e-05	72.8849	202.742	217.506
ILMN_1809173	LOC729218	uncharacterized LOC729218	LOC100652945, LOC100653241, LOC101059947, LOC101929676, LOC101929712, LOC729010, LOC729021, uncharacterized LOC729218	Other	other	IFNG	New IFNg-induced	729218	0.995019	1.04489	2.46323	0.809824	0.793236	0.000116	522.99	586.08	1311.95
ILMN_2216838	DKFZP586I1420	uncharacterized protein DKFZp586I1420	uncharacterized protein DKFZp586I1420	Other	other	IFNA_IFNG	New IFNg-induced	222161	0.990102	1.27924	1.40287	0.735289	0.0048796	0.00477264	113.735	149.652	154.778
ILMN_1670518	WDFY3	WD repeat and FYVE domain containing 3	2610509D04Rik, ALFY, AW319683, B930017C24, Bchs, BWF1, D5Ertd66e, Ggtb3, KIAA0993, mKIAA0993, WD repeat and FYVE domain containing 3, ZFYVE25	Cytoplasm	enzyme	IFNG	New IFNg-induced	23001	0.975412	1.39955	1.93325	0.599025	0.0733318	0.0348566	9.75898	19.5077	22.3202
ILMN_1746664	WSB2	WD repeat and SOCS box containing 2	AA673511, SBA2, Swip2, WD repeat and SOCS box-containing 2	Other	other	IFNG	New IFNg-induced	55884	0.975023	1.2653	2.19653	0.591926	0.0502899	0.00669057	49.0599	62.9189	115.751
ILMN_1693227	ZC3H7A	zinc finger CCCH-type containing 7A	A430104C18Rik, AI447294, AW556219, HSPC055, ZC3H7, ZC3HDC7, zinc finger CCCH-type containing 7A	Extracellular Space	other	IFNG	New IFNg-induced	29066	0.996455	0.963912	1.41377	0.83846	0.804782	0.0138184	293.348	310.386	402.613
ILMN_1654689	ZNF197	zinc finger protein 197	D3S1363E, P18, VHLaK, zinc finger protein 197, ZKSCAN9, ZNF166, ZNF20, ZSCAN41	Nucleus	transcription regulator	IFNG	New IFNg-induced	10168	0.974395	1.15343	1.70988	0.587526	0.236241	0.010931	10.1377	10.594	23.3219
ILMN_1710873	ZNF330	zinc finger protein 330	BC008086, HSA6591, NOA36, Zfp330, zinc finger protein 330	Nucleus	other	IFNG	New IFNg-induced	27309	0.959131	0.847207	1.5941	0.500129	0.288259	0.00405749	113.631	96.1457	187.209
ILMN_1678494	ZNF438	zinc finger protein 438	9430031G09, 9430091M14RIK, B830013J05Rik, bA330O11.1, RGD1307214, Zfp438, zinc finger protein 438	Nucleus	transcription regulator	IFNG	New IFNg-induced	220929	0.992386	1.24786	1.78535	0.765784	0.145132	0.00264385	45.8199	52.5446	95.9753
ILMN_1779677	ZCCHC6	zinc finger, CCHC domain containing 6	6030448M23RIK, AA420405, FLJ13409, MGC38585, PAPD6, TUT7, zinc finger, CCHC domain containing 6	Other	enzyme	IFNG	New IFNg-induced	79670	0.993503	1.12412	1.2697	0.785374	0.083474	0.00619348	397.029	437.09	548.294
ILMN_1766896	ZDHHC19	zinc finger, DHHC-type containing 19	DHHC19, Gm1744, Gm616, RGD1560310, zinc finger, DHHC domain containing 19, zinc finger, DHHC-type containing 19	Cytoplasm	other	IFNG	New IFNg-induced	131540	0.976187	1.20152	3.32589	0.60816	0.533624	0.00481611	26.4787	41.7774	94.9552
