# Supplementary material for: A multidimensional blood stimulation assay reveals immune alterations underlying systemic juvenile idiopathic arthritis
Source: J Exp Med. 2017 Nov 6;214(11):3449–66. doi: 10.1084/jem.20170412 (PMC5679164; doi:10.1084/jem.20170412)
Supplement: Tables S1-S5 (zipped Excel files) [file JEM_20170412_TablesS1-S5.zip › JEM_20170412_TablesS1-S5/JEM_20170412_TableS4.xlsx]

## Sheet: ex vivo
Table S4 - Genes differentially expressed between sJIA and healthy monocytes ex vivo and after 6h LPS stimulation. Related to Figure 6.
Ensembl Gene Id	Symbol	Type	P-value	Adjusted P-value	Significance	Healthy Median (FPKM)	sJIA Median (FPKM)	sJIA/Healthy Median Ratio	log2(Healthy Median)	log2(sJIA Median)	log2(sJIA Median) - log2(Healthy Median)
ENSG00000188404	SELL	protein coding	0.0350017	0.688926	P0.05	3.76355	11.4556	3.04382	1.91209	3.51798	1.60588
ENSG00000163823	CCR1	protein coding	0.0341101	0.685793	P0.05	19.3429	9.33905	-2.07119	4.27373	3.22328	-1.05046
ENSG00000181381	DDX60L	protein coding	0.038665	0.696434	P0.05	1.33288	2.65748	1.99379	0.414546	1.41006	0.995511
ENSG00000100079	LGALS2	protein coding	0.00184919	0.250769	P0.01	143.475	63.6672	-2.25351	7.16465	5.99248	-1.17217
ENSG00000136161	RCBTB2	protein coding	0.0159089	0.549837	P0.05	2.18519	4.44354	2.03348	1.12776	2.15171	1.02395
ENSG00000100422	CERK	protein coding	0.0250547	0.621772	P0.05	2.07985	1	-2.07985	1.05648	0	-1.05648
ENSG00000083444	PLOD1	protein coding	0.00299381	0.309862	P0.01	4.57864	2.75716	-1.66064	2.19492	1.46318	-0.731738
ENSG00000277632	CCL3	protein coding	0.0143811	0.531074	P0.05	136.749	24.7379	-5.52791	7.09539	4.62865	-2.46673
ENSG00000276085	CCL3L3	protein coding	0.0342759	0.685793	P0.05	38.2241	6.10749	-6.25855	5.25641	2.61058	-2.64583
ENSG00000276070	CCL4L1	protein coding	0.012078	0.495361	P0.05	6.52722	1.06449	-6.13181	2.70647	0.0901569	-2.61631
ENSG00000139572	GPR84	protein coding	0.00311505	0.311544	P0.01	4.42599	1.70886	-2.59003	2.146	0.77303	-1.37297
ENSG00000117151	CTBS	protein coding	0.0210327	0.59382	P0.05	3.36994	5.85614	1.73776	1.75272	2.54995	0.797225
ENSG00000153487	ING1	protein coding	2.21e-05	0.0295083	FDR	1.22145	2.21987	1.8174	0.288597	1.15047	0.861875
ENSG00000188811	NHLRC3	protein coding	0.040855	0.708301	P0.05	2.76247	1.65081	-1.6734	1.46596	0.723175	-0.742784
ENSG00000163545	NUAK2	protein coding	0.0161819	0.55106	P0.05	3.65779	6.15299	1.68216	1.87097	2.62129	0.750315
ENSG00000163602	RYBP	protein coding	0.0106956	0.488512	P0.05	4.13966	2.51671	-1.64487	2.04951	1.33154	-0.717972
ENSG00000164163	ABCE1	protein coding	0.0363328	0.690131	P0.05	4.35894	2.62507	-1.6605	2.12398	1.39236	-0.731622
ENSG00000229054	AC074338.4	processed pseudogene	0.0219591	0.600033	P0.05	1.24303	2.34585	1.8872	0.313862	1.23011	0.916245
ENSG00000234290	AC116366.6	antisense	0.0386491	0.696434	P0.05	3.03158	1.41101	-2.14851	1.60007	0.496732	-1.10334
ENSG00000169252	ADRB2	protein coding	0.0374685	0.69084	P0.05	6.10182	3.84749	-1.58592	2.60924	1.94392	-0.665323
ENSG00000106546	AHR	protein coding	3.15e-05	0.0359876	FDR	24.9311	13.2469	-1.88203	4.63987	3.72758	-0.912288
ENSG00000104763	ASAH1	protein coding	0.0356899	0.690131	P0.05	5.78945	12.2098	2.10897	2.53343	3.60996	1.07654
ENSG00000168887	C2orf68	protein coding	0.000471013	0.127391	P0.01	1.22736	2.29851	1.87272	0.295559	1.2007	0.905138
ENSG00000275302	CCL4	protein coding	0.0362441	0.690131	P0.05	15.8787	3.58211	-4.43277	3.98902	1.84081	-2.14821
ENSG00000096401	CDC5L	protein coding	0.00419952	0.343329	P0.01	6.61504	4.20566	-1.57289	2.72575	2.07233	-0.653418
ENSG00000116198	CEP104	protein coding	0.0156515	0.549246	P0.05	2.7943	1.43038	-1.95354	1.48249	0.516397	-0.96609
ENSG00000198848	CES1	protein coding	0.00407218	0.340661	P0.01	1	4.23536	4.23536	0	2.08249	2.08249
ENSG00000123136	DDX39A	protein coding	0.00758871	0.427184	P0.01	3.44976	2.12695	-1.62193	1.7865	1.08878	-0.697711
ENSG00000154813	DPH3	protein coding	0.0422515	0.717278	P0.05	5.84369	3.61786	-1.61523	2.54688	1.85514	-0.691742
ENSG00000143507	DUSP10	protein coding	0.0492287	0.738514	P0.05	5.20131	2.46903	-2.10662	2.37887	1.30395	-1.07493
ENSG00000144597	EAF1	protein coding	0.0120832	0.495361	P0.05	11.6533	7.32221	-1.59149	3.54266	2.87228	-0.670381
ENSG00000224546	EIF4BP3	processed pseudogene	0.00220075	0.28552	P0.01	10.8561	26.7779	2.46663	3.44043	4.74297	1.30254
ENSG00000166801	FAM111A	protein coding	0.0225467	0.604342	P0.05	1.50994	2.7688	1.83371	0.594492	1.46926	0.874768
ENSG00000213362	FTH1P12	processed pseudogene	0.00956692	0.463908	P0.01	12.2633	4.46711	-2.74524	3.61627	2.15934	-1.45693
ENSG00000234975	FTH1P2	processed pseudogene	0.0183287	0.567298	P0.05	169.783	102.037	-1.66394	7.40754	6.67294	-0.734601
ENSG00000213453	FTH1P3	processed pseudogene	0.0147625	0.533254	P0.05	5.54589	3.65204	-1.51857	2.47142	1.8687	-0.602715
ENSG00000230204	FTH1P5	processed pseudogene	0.0486517	0.737469	P0.05	87.1621	57.5443	-1.5147	6.44563	5.8466	-0.599028
ENSG00000187837	HIST1H1C	protein coding	0.00221251	0.28552	P0.01	16.4876	30.3866	1.843	4.04331	4.92536	0.882057
ENSG00000168298	HIST1H1E	protein coding	0.000235425	0.0991387	P0.01	77.4309	158.207	2.04321	6.27484	7.30567	1.03084
ENSG00000225695	HNRNPA1P35	processed pseudogene	0.00911113	0.461096	P0.01	35.6195	6.18052	-5.76319	5.1546	2.62773	-2.52687
ENSG00000096384	HSP90AB1	protein coding	0.0136789	0.520995	P0.05	86.5626	51.7737	-1.67194	6.43567	5.69415	-0.741525
ENSG00000155304	HSPA13	protein coding	0.00346325	0.322138	P0.01	2.14614	1.04211	-2.05942	1.10174	0.0595049	-1.04224
ENSG00000130522	JUND	protein coding	0.0231113	0.610356	P0.05	49.1327	29.104	-1.68818	5.61861	4.86315	-0.755465
ENSG00000080608	KIAA0020	protein coding	0.0395175	0.697953	P0.05	2.59233	1.26189	-2.05432	1.37425	0.335588	-1.03866
ENSG00000067082	KLF6	protein coding	0.000987096	0.180778	P0.01	31.6159	10.7173	-2.95	4.98258	3.42187	-1.56071
ENSG00000272825	LL21NC02-1C16.2	antisense	0.0231525	0.610356	P0.05	1.76489	3.39029	1.92096	0.819582	1.76141	0.941828
ENSG00000145050	MANF	protein coding	0.0373285	0.69084	P0.05	3.28505	1.5239	-2.15568	1.71592	0.60777	-1.10815
ENSG00000229619	MBNL1-AS1	antisense	0.0208479	0.59172	P0.05	1	3.07399	3.07399	0	1.62011	1.62011
ENSG00000261868	MFSD1P1	processed pseudogene	0.0287236	0.651788	P0.05	1.31495	2.17578	1.65464	0.39501	1.12153	0.726521
ENSG00000173436	MINOS1	protein coding	0.0364759	0.690131	P0.05	5.03417	2.8976	-1.73736	2.33175	1.53486	-0.796896
ENSG00000199024	MIR103A2	miRNA	0.0153648	0.545849	P0.05	13.2391	2.16867	-6.10472	3.72673	1.11681	-2.60992
ENSG00000265206	MIR142	antisense	0.00875069	0.448809	P0.01	7.01534	11.2874	1.60896	2.81051	3.49664	0.686128
ENSG00000207870	MIR221	miRNA	0.0454943	0.730034	P0.05	3.66122	1.75562	-2.08542	1.87233	0.811984	-1.06034
ENSG00000270069	MIR222HG	lincRNA	0.0439274	0.722139	P0.05	20.5499	4.19184	-4.90236	4.36106	2.06758	-2.29348
ENSG00000198868	MIR4461	processed pseudogene	0.0308212	0.661636	P0.05	3.09118	1.99717	-1.54778	1.62816	0.997961	-0.630199
ENSG00000270170	NCBP2-AS2	lincRNA	0.0486669	0.737469	P0.05	2.41738	4.5057	1.86388	1.27344	2.17175	0.898309
ENSG00000105374	NKG7	protein coding	0.000819919	0.168359	P0.01	5.25011	2.23056	-2.35372	2.39235	1.1574	-1.23494
ENSG00000166197	NOLC1	protein coding	0.0264346	0.635144	P0.05	4.93922	3.15185	-1.56709	2.30428	1.6562	-0.648086
ENSG00000148572	NRBF2	protein coding	0.0418025	0.715427	P0.05	8.28634	3.65896	-2.26467	3.05073	1.87143	-1.1793
ENSG00000174004	NRROS	protein coding	0.0343511	0.685793	P0.05	6.06909	3.92166	-1.54758	2.60148	1.97146	-0.630017
ENSG00000198682	PAPSS2	protein coding	0.00278368	0.307089	P0.01	2.03231	1	-2.03231	1.02312	0	-1.02312
ENSG00000135365	PHF21A	protein coding	0.00938491	0.462527	P0.01	2.34504	3.58036	1.52678	1.22961	1.8401	0.610493
ENSG00000198805	PNP	protein coding	0.00508038	0.360589	P0.01	10.9755	4.89273	-2.24322	3.45621	2.29064	-1.16557
ENSG00000070501	POLB	protein coding	0.00602889	0.387447	P0.01	1.0549	2.16896	2.05608	0.0771091	1.11701	1.0399
ENSG00000144231	POLR2D	protein coding	0.0142163	0.529043	P0.05	2.73937	1.16595	-2.34947	1.45384	0.221509	-1.23234
ENSG00000185900	POMK	protein coding	0.0107764	0.488512	P0.05	1.43858	2.83205	1.96864	0.524646	1.50185	0.977199
ENSG00000163736	PPBP	protein coding	0.0032128	0.313618	P0.01	4.61949	1.37471	-3.36034	2.20773	0.459128	-1.74861
ENSG00000171497	PPID	protein coding	0.0307156	0.661636	P0.05	8.95509	5.75295	-1.55661	3.16271	2.5243	-0.638407
ENSG00000104695	PPP2CB	protein coding	0.0369929	0.690131	P0.05	3.22891	1.51828	-2.12669	1.69105	0.602438	-1.08861
ENSG00000148840	PPRC1	protein coding	1.04e-05	0.0181356	FDR	2.40654	1	-2.40654	1.26696	0	-1.26696
ENSG00000163932	PRKCD	protein coding	0.0115578	0.491794	P0.05	2.619	1.38218	-1.89483	1.38902	0.46695	-0.922069
ENSG00000106588	PSMA2	protein coding	0.026029	0.629179	P0.05	5.51874	3.57197	-1.54501	2.46434	1.83672	-0.627618
ENSG00000119396	RAB14	protein coding	0.0297313	0.655182	P0.05	10.3766	6.75353	-1.53646	3.37526	2.75564	-0.619613
ENSG00000138670	RASGEF1B	protein coding	0.014834	0.533254	P0.05	2.20936	1.24691	-1.77186	1.14363	0.318361	-0.825267
ENSG00000136144	RCBTB1	protein coding	0.0203878	0.589122	P0.05	2.20002	3.69442	1.67927	1.13751	1.88535	0.747833
ENSG00000104918	RETN	protein coding	0.0468528	0.735008	P0.05	1.70671	4.11733	2.41244	0.771216	2.04171	1.27049
ENSG00000104312	RIPK2	protein coding	0.0115132	0.491794	P0.05	21.3678	9.38356	-2.27715	4.41737	3.23014	-1.18723
ENSG00000253006	RN7SKP283	misc RNA	0.00691087	0.406397	P0.01	22.2379	12.8714	-1.7277	4.47495	3.6861	-0.788853
ENSG00000239437	RN7SL752P	misc RNA	0.00132762	0.215124	P0.01	1.40055	3.30877	2.36247	0.485999	1.7263	1.2403
ENSG00000181481	RNF135	protein coding	0.0446687	0.724937	P0.05	1.15191	2.10913	1.83099	0.204024	1.07665	0.872622
ENSG00000163162	RNF149	protein coding	0.0107215	0.488512	P0.05	4.59992	2.91208	-1.5796	2.20161	1.54205	-0.65956
ENSG00000121481	RNF2	protein coding	0.0468218	0.735008	P0.05	2.26973	1.43	-1.58722	1.18252	0.516011	-0.666507
ENSG00000199377	RNU5F-1	snRNA	0.012999	0.513445	P0.05	22.4236	6.81664	-3.28954	4.48695	2.76906	-1.71789
ENSG00000252971	RNU6-1057P	snRNA	0.00934782	0.462527	P0.01	1	3.16558	3.16558	0	1.66247	1.66247
ENSG00000252019	RNU6ATAC9P	snRNA	0.0384055	0.696434	P0.05	6.59127	3.94806	-1.6695	2.72056	1.98114	-0.739415
ENSG00000230916	RP11-10B2.1	processed pseudogene	6.42e-05	0.05138	P0.01	39.7377	1	-39.7377	5.31244	0	-5.31244
ENSG00000272127	RP11-129K12.3	lincRNA	0.0322261	0.66957	P0.05	1	2.01568	2.01568	0	1.01127	1.01127
ENSG00000265908	RP11-20B24.6	antisense	0.00141106	0.221634	P0.01	2.05223	3.77364	1.8388	1.03719	1.91596	0.878767
ENSG00000270487	RP11-230C9.3	antisense	6.17e-05	0.05138	P0.01	3.74158	7.72401	2.06437	1.90365	2.94935	1.0457
ENSG00000274885	RP11-268P4.6	sense intronic	0.0361277	0.690131	P0.05	1.39768	2.11758	1.51507	0.483035	1.08242	0.599383
ENSG00000273058	RP11-385F5.5	antisense	0.020151	0.588976	P0.05	1.46456	2.49839	1.7059	0.550463	1.321	0.770535
ENSG00000259677	RP11-493E3.1	processed pseudogene	0.0185079	0.567363	P0.05	1.84259	2.79666	1.51779	0.881735	1.48371	0.60197
ENSG00000263883	RP11-51F16.5	transcribed processed pseudogene	0.00287614	0.307258	P0.01	1.45432	4.43657	3.05062	0.540344	2.14945	1.6091
ENSG00000269899	RP11-589N15.2	sense intronic	0.0155147	0.546841	P0.05	1.61511	5.42393	3.35825	0.69163	2.43934	1.74771
ENSG00000267430	RP11-635N19.2	processed pseudogene	0.00311382	0.311544	P0.01	1.54256	2.65165	1.71899	0.625325	1.40689	0.781565
ENSG00000271931	RP11-63L7.5	antisense	0.0256209	0.624977	P0.05	2.13665	1	-2.13665	1.09535	0	-1.09535
ENSG00000256148	RP11-809N8.5	processed pseudogene	0.00471797	0.352894	P0.01	2.43609	1	-2.43609	1.28457	0	-1.28457
ENSG00000260563	RP13-516M14.1	lincRNA	0.0396251	0.698328	P0.05	1.187	2.02093	1.70256	0.247316	1.01502	0.767702
ENSG00000273759	RP4-563E14.1	lincRNA	0.0158021	0.549666	P0.05	1.05251	2.01389	1.91342	0.0738367	1.00999	0.936151
ENSG00000271895	RP4-635E18.8	antisense	0.023612	0.610722	P0.05	2.64672	1.16616	-2.26961	1.40421	0.221766	-1.18244
ENSG00000260997	RP4-647J21.1	sense overlapping	0.0469958	0.7357	P0.05	22.848	15.0131	-1.52187	4.514	3.90815	-0.60585
ENSG00000269902	RP6-99M1.3	lincRNA	0.0110997	0.491794	P0.05	13.2227	7.59467	-1.74104	3.72494	2.92499	-0.799952
ENSG00000143653	SCCPDH	protein coding	0.00803582	0.427322	P0.01	1	2.68427	2.68427	0	1.42453	1.42453
ENSG00000196189	SEMA4A	protein coding	0.00631432	0.399375	P0.01	6.55756	3.66127	-1.79106	2.71316	1.87234	-0.840816
ENSG00000168137	SETD5	protein coding	0.0333023	0.679724	P0.05	4.62508	2.64671	-1.74749	2.20948	1.4042	-0.80528
ENSG00000145391	SETD7	protein coding	0.020767	0.59172	P0.05	1.01047	2.50647	2.48049	0.0150316	1.32566	1.31062
ENSG00000131370	SH3BP5	protein coding	0.0163598	0.554638	P0.05	2.24026	1.10876	-2.02051	1.16367	0.148951	-1.01472
ENSG00000169100	SLC25A6	protein coding	0.0325692	0.674626	P0.05	54.7475	32.6148	-1.67861	5.77472	5.02746	-0.747265
ENSG00000134802	SLC43A3	protein coding	0.0439933	0.722139	P0.05	11.6125	7.46256	-1.5561	3.53761	2.89967	-0.637937
ENSG00000183604	SMG1P5	transcribed unprocessed pseudogene	0.0060895	0.389777	P0.01	1	2.86664	2.86664	0	1.51936	1.51936
ENSG00000222489	SNORA79	snoRNA	0.047125	0.7357	P0.05	4.76283	1.56414	-3.04501	2.25182	0.645371	-1.60645
ENSG00000207088	SNORA7B	snoRNA	0.0333554	0.679865	P0.05	1.86163	3.21911	1.72919	0.896566	1.68666	0.790095
ENSG00000178913	TAF7	protein coding	0.0476597	0.737469	P0.05	16.1313	9.08116	-1.77635	4.01179	3.18288	-0.828913
ENSG00000085231	TAF9	protein coding	0.00013697	0.0854234	P0.01	3.26888	1.72777	-1.89196	1.7088	0.788911	-0.919885
ENSG00000139372	TDG	protein coding	0.0455758	0.730034	P0.05	2.32588	1.08325	-2.14712	1.21778	0.115372	-1.10241
ENSG00000221962	TMEM14E	protein coding	0.0266477	0.635493	P0.05	3.47298	2.2357	-1.55342	1.79618	1.16073	-0.635451
ENSG00000157600	TMEM164	protein coding	0.0158058	0.549666	P0.05	1.20374	5.09045	4.22886	0.267526	2.34779	2.08027
ENSG00000163728	TTC14	protein coding	0.011198	0.491794	P0.05	1.37217	2.54346	1.8536	0.456462	1.34679	0.890327
ENSG00000207368	Y_RNA.184	misc RNA	0.0171601	0.558298	P0.05	5.73511	13.513	2.3562	2.51982	3.75628	1.23646

## Sheet: 6h LPS
Ensemble Gene Id	Symbol	Type	P-value	Adjusted P-value	Significance	Healthy Medium Median	Healthy LPS Median	sJIA Medium Median	sJIA Medium LPS	Healthy LPS / Healthy Medium	sJIA LPS / sJIA Medium	log2(Healthy LPS / Healthy Medium)	log2(sJIA LPS / sJIA Medium)	log2(sJIA LPS / sJIA Medium) - log2(Healthy LPS / Healthy Medium)
ENSG00000127418	FGFRL1	protein_coding	0.048337	0.999298	P0.05	5.19169	1	1.17359	1.88737	0.192615	1.6082	-2.37621	0.685445	3.06165
ENSG00000108688	CCL7	protein_coding	0.0280862	0.999298	P0.05	14.0755	34.3548	6.70384	50.8244	2.44076	7.58139	1.28733	2.92246	1.63513
ENSG00000125245	GPR18	protein_coding	0.0402427	0.999298	P0.05	2.41285	1	1	1	0.414448	1	-1.27074	0	1.27074
ENSG00000132109	TRIM21	protein_coding	0.0408073	0.999298	P0.05	4.54286	2.26764	3.69864	4.40747	0.499166	1.19165	-1.00241	0.252955	1.25536
ENSG00000074416	MGLL	protein_coding	0.0161642	0.999298	P0.05	1.37523	4.03283	1	6.58614	2.93248	6.58614	1.55212	2.71943	1.16731
ENSG00000011007	TCEB3	protein_coding	0.0109511	0.999298	P0.05	2.7923	2.93009	1.96208	4.58415	1.04935	2.33637	0.069494	1.22427	1.15477
ENSG00000169136	ATF5	protein_coding	0.0219471	0.999298	P0.05	3.5019	1.42747	3.77605	3.29298	0.407626	0.872069	-1.29468	-0.197487	1.09719
ENSG00000106952	TNFSF8	protein_coding	0.0111176	0.999298	P0.05	21.8413	10.3223	14.7143	14.6	0.472604	0.992229	-1.0813	-0.0112552	1.07004
ENSG00000196576	PLXNB2	protein_coding	0.0182535	0.999298	P0.05	3.03175	1.19237	2.04299	1.60536	0.393293	0.785788	-1.34632	-0.347788	0.998534
ENSG00000183019	MCEMP1	protein_coding	0.0284824	0.999298	P0.05	3.00775	1	1.59486	1	0.332475	0.627015	-1.58868	-0.673428	0.915256
ENSG00000213625	LEPROT	protein_coding	0.00558442	0.999298	P0.01	2.26702	1.05468	1.56263	1.36857	0.465226	0.87581	-1.10399	-0.19131	0.912685
ENSG00000225026	AC091492.2	processed_pseudogene	0.0498429	0.999298	P0.05	2.17551	1	1.29716	1	0.459663	0.770916	-1.12135	-0.375355	0.745998
ENSG00000115652	UXS1	protein_coding	0.00566893	0.999298	P0.01	1.57077	3.87854	1	3.96769	2.4692	3.96769	1.30404	1.9883	0.684254
ENSG00000128383	APOBEC3A	protein_coding	0.0424192	0.999298	P0.05	5.57884	1.67666	10.4868	4.94227	0.300539	0.471282	-1.73438	-1.08534	0.649041
ENSG00000136997	MYC	protein_coding	0.00185458	0.999298	P0.01	3.64417	1.35136	3.56271	2.04233	0.370828	0.57325	-1.43118	-0.802763	0.628414
ENSG00000132603	NIP7	protein_coding	0.0186935	0.999298	P0.05	1.26604	1.96311	1.31637	3.13026	1.55058	2.37795	0.632812	1.24972	0.616905
ENSG00000121989	ACVR2A	protein_coding	6.37e-07	0.0103013	FDR	6.08999	2.23725	8.19191	4.53835	0.367365	0.554004	-1.44471	-0.852032	0.592681
ENSG00000103274	NUBP1	protein_coding	0.0443306	0.999298	P0.05	3.79503	1.71802	2.70717	1.76694	0.452701	0.65269	-1.14337	-0.61553	0.527839
ENSG00000275318	RP11-526D8.11	unprocessed_pseudogene	0.000443551	0.837973	P0.01	1.477	1	2.00819	1	0.677049	0.497961	-0.562667	-1.0059	-0.443229
ENSG00000151151	IPMK	protein_coding	0.0334976	0.999298	P0.05	2.15533	1.15759	3.18607	1.23024	0.537084	0.386131	-0.896781	-1.37284	-0.476057
ENSG00000163041	H3F3A	protein_coding	0.0412021	0.999298	P0.05	41.5503	30.2401	68.3242	33.0655	0.727797	0.48395	-0.458392	-1.04707	-0.588678
ENSG00000178860	MSC	protein_coding	0.0215619	0.999298	P0.05	41.9628	121.172	40.2656	76.1263	2.8876	1.8906	1.52987	0.918847	-0.611022
ENSG00000122140	MRPS2	protein_coding	0.0211648	0.999298	P0.05	1.36283	1.04421	2.00737	1	0.76621	0.498165	-0.384189	-1.00531	-0.621116
ENSG00000135974	C2orf49	protein_coding	0.0259821	0.999298	P0.05	1.75095	1.3336	2.70682	1.32819	0.761641	0.490683	-0.392817	-1.02714	-0.634319
ENSG00000113593	PPWD1	protein_coding	0.0248816	0.999298	P0.05	2.82254	1.68676	4.42493	1.68611	0.597606	0.381046	-0.742734	-1.39196	-0.649227
ENSG00000004487	KDM1A	protein_coding	0.0411387	0.999298	P0.05	1.36428	2.98945	2.29393	3.16575	2.19123	1.38005	1.13174	0.464725	-0.667014
ENSG00000175550	DRAP1	protein_coding	0.0176393	0.999298	P0.05	1.74576	1	3.03251	1.0938	0.572815	0.360692	-0.803858	-1.47116	-0.667303
ENSG00000175938	ORAI3	protein_coding	0.0157586	0.999298	P0.05	1.45867	1	2.32666	1	0.685557	0.429801	-0.544652	-1.21826	-0.673608
ENSG00000214113	LYRM4	protein_coding	0.0398024	0.999298	P0.05	1	2.54541	1	1.56211	2.54541	1.56211	1.3479	0.6435	-0.704399
ENSG00000114573	ATP6V1A	protein_coding	0.00065075	0.837973	P0.01	8.01149	5.78871	8.51405	3.76937	0.722551	0.442723	-0.468829	-1.17552	-0.706694
ENSG00000153234	NR4A2	protein_coding	0.0274074	0.999298	P0.05	1	2.19301	1	1.31846	2.19301	1.31846	1.13291	0.398851	-0.734061
ENSG00000137309	HMGA1	protein_coding	0.000852458	0.985198	P0.01	16.7074	8.39746	34.5228	10.0883	0.50262	0.292223	-0.992459	-1.77486	-0.782401
ENSG00000095794	CREM	protein_coding	0.0484902	0.999298	P0.05	1	2.55172	1	1.46904	2.55172	1.46904	1.35147	0.55487	-0.796598
ENSG00000162734	PEA15	protein_coding	0.018124	0.999298	P0.05	65.0194	53.0995	105.6	49.3966	0.816672	0.46777	-0.292171	-1.09613	-0.803957
ENSG00000171988	JMJD1C	protein_coding	0.0298144	0.999298	P0.05	7.19792	3.43434	11.4474	3.11535	0.47713	0.272145	-1.06755	-1.87755	-0.810007
ENSG00000119820	YIPF4	protein_coding	0.0339247	0.999298	P0.05	1.14159	1	2.07882	1	0.875972	0.481042	-0.191044	-1.05577	-0.864722
ENSG00000177197	PCNPP5	processed_pseudogene	0.0241275	0.999298	P0.05	2.40395	1.25901	3.72207	1	0.523725	0.268668	-0.933119	-1.8961	-0.962986
ENSG00000150681	RGS18	protein_coding	0.00965774	0.999298	P0.01	2.59312	1	5.38767	1	0.385636	0.185609	-1.37469	-2.42966	-1.05497
ENSG00000132170	PPARG	protein_coding	0.00382273	0.999298	P0.01	2.76022	1	5.96934	1	0.36229	0.167523	-1.46478	-2.57757	-1.11279
ENSG00000116679	IVNS1ABP	protein_coding	0.0212006	0.999298	P0.05	8.94327	52.0167	11.6616	30.5171	5.8163	2.6169	2.5401	1.38786	-1.15224
ENSG00000143226	FCGR2A	protein_coding	0.00777802	0.999298	P0.01	7.47312	7.7362	15.2391	6.97386	1.0352	0.457629	0.0499145	-1.12775	-1.17766
ENSG00000175538	KCNE3	protein_coding	0.0185496	0.999298	P0.05	1.01948	1	2.33196	1	0.980892	0.428824	-0.0278331	-1.22154	-1.19371
ENSG00000251748	RNU4ATAC11P	snRNA	0.033669	0.999298	P0.05	3.31303	2.2209	5.17998	1.51619	0.670354	0.292702	-0.577006	-1.7725	-1.19549
ENSG00000185432	METTL7A	protein_coding	0.017136	0.999298	P0.05	1.21291	1	2.83201	1	0.824462	0.353107	-0.278474	-1.50182	-1.22335
ENSG00000200882	RNU6-681P	snRNA	0.016949	0.999298	P0.05	1.79423	1.88559	2.33311	1.03416	1.05092	0.443255	0.0716489	-1.17379	-1.24544
ENSG00000276853	RP11-305O6.4	sense_intronic	0.0254925	0.999298	P0.05	2.18985	2.23051	3.28161	1.38372	1.01857	0.421659	0.0265442	-1.24585	-1.2724
ENSG00000173281	PPP1R3B	protein_coding	0.00972487	0.999298	P0.01	2.06289	5.65682	3.14562	3.55916	2.74218	1.13147	1.45532	0.178192	-1.27713
ENSG00000153208	MERTK	protein_coding	0.0274424	0.999298	P0.05	2.93659	1	7.14574	1	0.340531	0.139944	-1.55414	-2.83708	-1.28294
ENSG00000261468	RP11-1024P17.1	sense_overlapping	0.021981	0.999298	P0.05	1.57731	1	3.9641	1	0.633992	0.252264	-0.657463	-1.98699	-1.32953
ENSG00000172322	CLEC12A	protein_coding	0.0113088	0.999298	P0.05	1.17485	4.84626	2.20659	3.3636	4.12499	1.52435	2.04439	0.608191	-1.4362
ENSG00000009413	REV3L	protein_coding	0.0297536	0.999298	P0.05	1.83895	1.80919	2.99868	1.05383	0.983818	0.351431	-0.0235362	-1.50869	-1.48515
ENSG00000135821	GLUL	protein_coding	0.0283787	0.999298	P0.05	5.20605	3.11109	11.9991	2.54818	0.597591	0.212365	-0.74277	-2.23538	-1.49261
ENSG00000151893	CACUL1	protein_coding	0.0399164	0.999298	P0.05	1.60986	1.31196	3.88466	1.11149	0.814954	0.286124	-0.29521	-1.80529	-1.51008
ENSG00000173110	HSPA6	protein_coding	0.00650603	0.999298	P0.01	2.24724	2.02834	5.55086	1.70005	0.902591	0.306268	-0.147856	-1.70713	-1.55928
ENSG00000146072	TNFRSF21	protein_coding	0.0303349	0.999298	P0.05	1	5.90516	1.12185	2.00788	5.90516	1.78979	2.56198	0.839787	-1.72219
ENSG00000185477	GPRIN3	protein_coding	0.0466682	0.999298	P0.05	1.4783	1	5.03853	1	0.676453	0.198471	-0.563938	-2.333	-1.76906
ENSG00000248477	RP11-848G14.2	transcribed_unprocessed_pseudogene	0.0167766	0.999298	P0.05	4.70263	3.36973	18.2908	1.41901	0.716562	0.0775808	-0.480836	-3.68816	-3.20732

## Sheet: Filter details
0h
1) Calculate Healthy and sJIA median FPKM
2) Log2 transform both values
3) Filter out genes where log2(median FPKM) <1 for both Healthy and sJIA (removes noise around 0)
4) Calculate the difference of the log2 transformed values
5) Remove genes for which the absolute difference is lower than log2(1.5) (1.5 fold-change, removes noise around the 45 degree angle line)
6h
1) Calculate Healthy and sJIA median FPKM for LPS and medium-treated samples
2) Log2 transform all values
3) Filter out genes where the difference of log2(median FPKM) between LPS and medium is between -1 and 1 for both Healthy and sJIA (removes noise around 0)
4) Calculate the ratio of the differences log2(LPS) - log2(medium) for sJIA over Healthy
5) Remove genes for which the absolute ratio is between log2(2/3) and log2(1.5) (1.5 fold-change, removes noise around the 45 degree angle line)
