# Supplementary material for: A multidimensional blood stimulation assay reveals immune alterations underlying systemic juvenile idiopathic arthritis
Source: J Exp Med. 2017 Nov 6;214(11):3449–66. doi: 10.1084/jem.20170412 (PMC5679164; doi:10.1084/jem.20170412)
Supplement: Tables S1-S5 (zipped Excel files) [file JEM_20170412_TablesS1-S5.zip › JEM_20170412_TablesS1-S5/JEM_20170412_TableS5.xlsx]

## Sheet: Sheet1
Table S5 - Donor characteristics. Related to Experimental Procedures.
Donor ID	Age	Gender	Disease	Disease activity / Treatment Group	Disease activity (MD Global)	Treatment	Fever	Rash	Arthritis (number of active joints)
BD1063	30	M	Healthy Adult	H	n/a	n/a	no	no	no (0)
BD1277	48	F	Healthy Adult	H	n/a	n/a	no	no	no (0)
BD1312	27	M	Healthy Adult	H	n/a	n/a	no	no	no (0)
BD1350	30	M	Healthy Adult	H	n/a	n/a	no	no	no (0)
BD1635	34	F	Healthy Adult	H	n/a	n/a	no	no	no (0)
BD1658	38	F	Healthy Adult	H	n/a	n/a	no	no	no (0)
BD1737	43	F	Healthy Adult	H	n/a	n/a	no	no	no (0)
BD1768	26	F	Healthy Adult	H	n/a	n/a	no	no	no (0)
BD1837	32	F	Healthy Adult	H	n/a	n/a	no	no	no (0)
BD1858	25	M	Healthy Adult	H	n/a	n/a	no	no	no (0)
BD3038	27	M	Healthy Adult	H	n/a	n/a	no	no	no (0)
BD3041	25	F	Healthy Adult	H	n/a	n/a	no	no	no (0)
BD3045	26	F	Healthy Adult	H	n/a	n/a	no	no	no (0)
H-287	14	M	Healthy Pediatric	H	n/a	n/a	no	no	no (0)
H-361	7	F	Healthy Pediatric	H	n/a	n/a	no	no	no (0)
H-386	15	F	Healthy Pediatric	H	n/a	n/a	no	no	no (0)
H-389	4	M	Healthy Pediatric	H	n/a	n/a	no	no	no (0)
H-390	2	F	Healthy Pediatric	H	n/a	n/a	no	no	no (0)
H-391a	7	F	Healthy Pediatric	H	n/a	n/a	no	no	no (0)
H-391b	8	F	Healthy Pediatric	H	n/a	n/a	no	no	no (0)
H-392	5	M	Healthy Pediatric	H	n/a	n/a	no	no	no (0)
H-393	5	F	Healthy Pediatric	H	n/a	n/a	no	no	no (0)
H-394	4	F	Healthy Pediatric	H	n/a	n/a	no	no	no (0)
H-396	6	F	Healthy Pediatric	H	n/a	n/a	no	no	no (0)
H-397	8	M	Healthy Pediatric	H	n/a	n/a	no	no	no (0)
H-398	8	M	Healthy Pediatric	H	n/a	n/a	no	no	no (0)
SYS-200	9	M	sJIA	sAU	3	Naproxen	yes	yes	yes (5)
SYS-201	16	M	sJIA	sAU	5	Naproxen	yes	yes	yes (21)
SYS-110	9	F	sJIA	sIA	0	Anakinra	no	no	no (0)
SYS-130	8	M	sJIA	sIA	0	Anakinra	no	no	no (0)
SYS-180	9	M	sJIA	sIA	0	Anakinra	no	no	no (0)
SYS-188	6	F	sJIA	sIA	0	Anakinra	no	no	no (0)
SYS-206	9	M	sJIA	sIA	0	Anakinra	no	no	no (0)
SYS-109	12	F	sJIA	sIU	0	Ibuprofen	no	no	no (0)
SYS-13	11	F	sJIA	sIU	0	Ibuprofen	no	no	no (0)
SYS-177	5	M	sJIA	sIU	0	untreated	no	no	no (0)
SYS-180	10	M	sJIA	sIU	0	untreated	no	no	no (0)
SYS-192	8	M	sJIA	sIU	0	untreated	no	no	no (0)
SYS-205	3	F	sJIA	sIU	0	untreated	no	no	no (0)
SYS-208	4	F	sJIA	sIU	0	untreated	no	no	no (0)
SYS-37	16	M	sJIA	sIU	0	untreated	no	no	no (0)
SYS-53	16	F	sJIA	sIU	0	untreated	no	no	no (0)
SYS-60	15	M	sJIA	sIU	0	untreated	no	no	no (0)
SYS-68	15	F	sJIA	sIU	0	untreated	no	no	no (0)
SYS-90*	8	M	sJIA	sIU	0	untreated	no	no	no (0)
Abbreviations: sJIA = systemic juvenile idiopathic arthritis; sAU = active untreated sJIA patients; sIA = inactive Anakinra-treated sJIA patients; sIU = inactive untreated sJIA patients; n/a = not applicable
H-391a,b = samples from this healthy donor were used both in the whole blood and isolated monocyte experiments
*SYS-90 received 5 mg of metothrexate in the week prior to the sampling
MD Global = physician's global assessment of overall disease activity (range 0–10).
